# Supplementary material for: Integrating germline and somatic variation information using genomic data for the discovery of biomarkers in prostate cancer
Source: BMC Cancer. 2019 Mar 14;19:229. doi: 10.1186/s12885-019-5440-8 (PMC6417124; doi:10.1186/s12885-019-5440-8)
Supplement: Supplementary file 2 — Table S2. Comprehensive list of somatic mutations, gene symbols, Ensemble gene IDs, chromosome number and type of mutation derived from the TCGA data and used in this study. (XLSX 1387 kb) [file 12885_2019_5440_MOESM2_ESM.xlsx]

## Sheet: somatic-mutations
Table S2. Comprehensive list of somatic mutations, gene symbols, Ensemble gene IDs, chromosome number and type of mutation derived from the TCGA data and used in this study.
Gene symbol	Gene ID	Mutation	Type
KIF19	ENSG00000196169	chr17:g.74344225C>A	Single base substitution
INTS5	ENSG00000185085	chr11:g.62649763G>T	Single base substitution
OAS3	ENSG00000111331	chr12:g.112946955C>T	Single base substitution
FBN1	ENSG00000166147	chr15:g.48499040T>A	Single base substitution
MTG2	ENSG00000101181	chr20:g.62200757G>A	Single base substitution
PARP10	ENSG00000178685	chr8:g.143977666G>A	Single base substitution
ASPN	ENSG00000106819	chr9:g.92466472delT	Small deletion
PAF1	ENSG00000006712	chr19:g.39389349G>A	Single base substitution
MAPK8IP3	ENSG00000138834	chr16:g.1724641C>T	Single base substitution
KCNB2	ENSG00000182674	chr8:g.72937352C>T	Single base substitution
LMAN1	ENSG00000074695	chr18:g.59331508_59331509insT	Small insertion
GLTSCR1	ENSG00000063169	chr19:g.47673741C>A	Single base substitution
PML	ENSG00000140464	chr15:g.74035209C>T	Single base substitution
ATM	ENSG00000149311	chr11:g.108272558delTATTCTCTG	Small deletion
CDH26	ENSG00000124215	chr20:g.59988949G>A	Single base substitution
AIM1L	ENSG00000176092	chr1:g.26346002G>A	Single base substitution
A1CF	ENSG00000148584	chr10:g.50844036delT	Small deletion
SRRM1	ENSG00000133226	chr1:g.24651488C>T	Single base substitution
FOXD4L5	ENSG00000204779	chr9:g.65283515G>A	Single base substitution
ZNF567	ENSG00000189042	chr19:g.36719473delA	Small deletion
NEBL	ENSG00000078114	chr10:g.20961725T>C	Single base substitution
KIAA0226L	ENSG00000102445	chr13:g.46344815C>A	Single base substitution
KCNC1	ENSG00000129159	chr11:g.17736374C>T	Single base substitution
SKAP1	ENSG00000141293	chr17:g.48184803G>A	Single base substitution
CRIM1	ENSG00000150938	chr2:g.36476952A>G	Single base substitution
MAGEA4	ENSG00000147381	chrX:g.151923806C>A	Single base substitution
TACC1	ENSG00000147526	chr8:g.38820192A>G	Single base substitution
CCDC77	ENSG00000120647	chr12:g.430705T>C	Single base substitution
ZCCHC5	ENSG00000179300	chrX:g.78657108C>T	Single base substitution
SIPA1	ENSG00000213445	chr11:g.65641560C>T	Single base substitution
TRIO	ENSG00000038382	chr5:g.14359514G>A	Single base substitution
PCNA	ENSG00000132646	chr20:g.5118768C>T	Single base substitution
FGFR1OP2	ENSG00000111790	chr12:g.26956662T>C	Single base substitution
LRP4	ENSG00000134569	chr11:g.46896294C>G	Single base substitution
SLC25A51P1	ENSG00000220483	chr6:g.65788987G>A	Single base substitution
HUNK	ENSG00000142149	chr21:g.31946076G>A	Single base substitution
CES4A	ENSG00000172824	chr16:g.67009192G>A	Single base substitution
GAP43	ENSG00000172020	chr3:g.115676085G>A	Single base substitution
GCDH	ENSG00000105607	chr19:g.12899753A>G	Single base substitution
SZT2	ENSG00000198198	chr1:g.43447551T>A	Single base substitution
PCOLCE	ENSG00000106333	chr7:g.100607995delA	Small deletion
TANC1	ENSG00000115183	chr2:g.159194290G>A	Single base substitution
CALCR	ENSG00000004948	chr7:g.93460835C>T	Single base substitution
DNAJC19	ENSG00000205981	chr3:g.180987020G>T	Single base substitution
ARHGEF10L	ENSG00000074964	chr1:g.17623174C>T	Single base substitution
BTBD2	ENSG00000133243	chr19:g.1987590C>T	Single base substitution
GPBP1L1	ENSG00000159592	chr1:g.45640323A>T	Single base substitution
ARID4B	ENSG00000054267	chr1:g.235168467delA	Small deletion
NPFFR2	ENSG00000056291	chr4:g.72147818G>T	Single base substitution
PTPRC	ENSG00000081237	chr1:g.198755961G>A	Single base substitution
GPKOW	ENSG00000068394	chrX:g.49119742A>C	Single base substitution
C15orf26	ENSG00000156206	chr15:g.81135270G>T	Single base substitution
LRRTM3	ENSG00000198739	chr10:g.66928008T>G	Single base substitution
BLK	ENSG00000136573	chr8:g.11564084delGCGGCAGTACGAGCT	Small deletion
HEXIM1	ENSG00000186834	chr17:g.45150158_45150159insGGAGCT	Small insertion
OR2M3	ENSG00000228198	chr1:g.248203696C>T	Single base substitution
RASGRF1	ENSG00000058335	chr15:g.78998780C>A	Single base substitution
PPM1A	ENSG00000100614	chr14:g.60283314G>C	Single base substitution
REV1	ENSG00000135945	chr2:g.99438719C>T	Single base substitution
CMTM5	ENSG00000166091	chr14:g.23378760delC	Small deletion
LPPR2	ENSG00000105520	chr19:g.11361464C>T	Single base substitution
CES1	ENSG00000198848	chr16:g.55813040G>T	Single base substitution
ZNF518B	ENSG00000178163	chr4:g.10444096A>G	Single base substitution
ABCA13	ENSG00000179869	chr7:g.48389134T>A	Single base substitution
LRRC37A2	ENSG00000238083	chr17:g.46540849C>A	Single base substitution
CARD6	ENSG00000132357	chr5:g.40853988A>G	Single base substitution
AIM1	ENSG00000112297	chr6:g.106521179T>A	Single base substitution
USP36	ENSG00000055483	chr17:g.78835429C>T	Single base substitution
DNAH2	ENSG00000183914	chr17:g.7833384T>C	Single base substitution
NLRP13	ENSG00000173572	chr19:g.55910706G>A	Single base substitution
AKAP9	ENSG00000127914	chr7:g.92001246G>T	Single base substitution
MIR205HG	ENSG00000230937	chr1:g.209432276C>T	Single base substitution
PHACTR1	ENSG00000112137	chr6:g.13205945delG	Small deletion
FHOD3	ENSG00000134775	chr18:g.36760746G>A	Single base substitution
ZCCHC12	ENSG00000174460	chrX:g.118825719G>A	Single base substitution
LAMC3	ENSG00000050555	chr9:g.131036263C>T	Single base substitution
ACTL8	ENSG00000117148	chr1:g.17826564C>T	Single base substitution
COL4A3	ENSG00000169031	chr2:g.227270896G>A	Single base substitution
KRT9	ENSG00000171403	chr17:g.41568626T>C	Single base substitution
ASCC3	ENSG00000112249	chr6:g.100509337A>G	Single base substitution
MFSD2A	ENSG00000168389	chr1:g.39967674G>A	Single base substitution
EPM2AIP1	ENSG00000178567	chr3:g.36991278delT	Small deletion
SLC35E4	ENSG00000100036	chr22:g.30647086C>T	Single base substitution
LIMK1	ENSG00000106683	chr7:g.74106103C>G	Single base substitution
ISM2	ENSG00000100593	chr14:g.77475524_77475525insGGCCCTACCAA	Small insertion
OR10J1	ENSG00000196184	chr1:g.159439963C>A	Single base substitution
FAM71F2	ENSG00000205085	chr7:g.128672475T>C	Single base substitution
ERMARD	ENSG00000130023	chr6:g.169759864C>T	Single base substitution
DSCAML1	ENSG00000177103	chr11:g.117503951C>T	Single base substitution
IKBIP	ENSG00000166130	chr12:g.98626278G>A	Single base substitution
IL6ST	ENSG00000134352	chr5:g.55954932delCATTCCACCCAAA	Small deletion
DDHD1	ENSG00000100523	chr14:g.53093381A>C	Single base substitution
LAMP3	ENSG00000078081	chr3:g.183152464C>T	Single base substitution
FLRT2	ENSG00000185070	chr14:g.85621641G>A	Single base substitution
LLGL2	ENSG00000073350	chr17:g.75563462C>T	Single base substitution
TRIP13	ENSG00000071539	chr5:g.914471A>G	Single base substitution
DNM1P47	ENSG00000259660	chr15:g.101762936A>C	Single base substitution
RBM17	ENSG00000134453	chr10:g.6115275T>C	Single base substitution
IGSF11	ENSG00000144847	chr3:g.118902448C>T	Single base substitution
CENPT	ENSG00000102901	chr16:g.67831338G>A	Single base substitution
FAM117B	ENSG00000138439	chr2:g.202759350G>A	Single base substitution
ZNF831	ENSG00000124203	chr20:g.59192953C>T	Single base substitution
CCDC8	ENSG00000169515	chr19:g.46411465G>A	Single base substitution
DAPK3	ENSG00000167657	chr19:g.3964649G>T	Single base substitution
DNAH7	ENSG00000118997	chr2:g.195934702G>A	Single base substitution
SNX29	ENSG00000048471	chr16:g.12042982C>T	Single base substitution
TRIM22	ENSG00000132274	chr11:g.5709527T>G	Single base substitution
LIMCH1	ENSG00000064042	chr4:g.41605999C>T	Single base substitution
FAM71E1	ENSG00000142530	chr19:g.50475875G>A	Single base substitution
CHD9	ENSG00000177200	chr16:g.53209485C>A	Single base substitution
ZNF182	ENSG00000147118	chrX:g.47977467C>T	Single base substitution
RAB3A	ENSG00000105649	chr19:g.18202603C>T	Single base substitution
IL6ST	ENSG00000134352	chr5:g.55956048G>A	Single base substitution
MIS12	ENSG00000167842	chr17:g.5489333delT	Small deletion
SLC10A4	ENSG00000145248	chr4:g.48488844delA	Small deletion
CUX2	ENSG00000111249	chr12:g.111214214C>T	Single base substitution
WWOX	ENSG00000186153	chr16:g.78432730C>T	Single base substitution
PTPRG	ENSG00000144724	chr3:g.62271408G>A	Single base substitution
TTC13	ENSG00000143643	chr1:g.230921491T>C	Single base substitution
KLKB1	ENSG00000164344	chr4:g.186252041G>A	Single base substitution
CKMT2	ENSG00000131730	chr5:g.81252752C>T	Single base substitution
PDLIM5	ENSG00000163110	chr4:g.94640332G>A	Single base substitution
TSPYL6	ENSG00000178021	chr2:g.54256024C>T	Single base substitution
CLOCK	ENSG00000134852	chr4:g.55470785C>T	Single base substitution
IFT122	ENSG00000163913	chr3:g.129499940G>A	Single base substitution
ASXL1	ENSG00000171456	chr20:g.32435925G>A	Single base substitution
RNF43	ENSG00000108375	chr17:g.58357516C>G	Single base substitution
ADAMTSL5	ENSG00000185761	chr19:g.1507385G>A	Single base substitution
OR2B6	ENSG00000124657	chr6:g.27957649C>T	Single base substitution
AKAP17A	ENSG00000197976	chrX:g.1595398G>A	Single base substitution
FDXR	ENSG00000161513	chr17:g.74863106C>T	Single base substitution
KIF16B	ENSG00000089177	chr20:g.16379907C>A	Single base substitution
IPO4	ENSG00000196497	chr14:g.24182016G>A	Single base substitution
ROBO4	ENSG00000154133	chr11:g.124886923C>T	Single base substitution
CLINT1	ENSG00000113282	chr5:g.157787766G>A	Single base substitution
TMEM213	ENSG00000214128	chr7:g.138798094C>G	Single base substitution
MMP11	ENSG00000099953	chr22:g.23782343A>G	Single base substitution
RPL37	ENSG00000145592	chr5:g.40834253G>C	Single base substitution
C3orf17	ENSG00000163608	chr3:g.113005869T>C	Single base substitution
CALCR	ENSG00000004948	chr7:g.93443715C>T	Single base substitution
NPAT	ENSG00000149308	chr11:g.108160938C>T	Single base substitution
COIL	ENSG00000121058	chr17:g.56950005G>A	Single base substitution
FOXO1	ENSG00000150907	chr13:g.40560550C>T	Single base substitution
NLRP8	ENSG00000179709	chr19:g.55955594_55955595insT	Small insertion
VPS52	ENSG00000223501	chr6:g.33268126G>A	Single base substitution
ADGRG6	ENSG00000112414	chr6:g.142370473T>G	Single base substitution
CAMSAP3	ENSG00000076826	chr19:g.7608159C>T	Single base substitution
DBH	ENSG00000123454	chr9:g.133642352C>T	Single base substitution
SV2C	ENSG00000122012	chr5:g.76173636A>G	Single base substitution
AADACL3	ENSG00000188984	chr1:g.12725891G>T	Single base substitution
TP53	ENSG00000141510	chr17:g.7675208C>A	Single base substitution
MYH4	ENSG00000264424	chr17:g.10466296G>A	Single base substitution
GRIN2C	ENSG00000161509	chr17:g.74850725C>T	Single base substitution
RDH12	ENSG00000139988	chr14:g.67724582G>A	Single base substitution
UTP11L	ENSG00000183520	chr1:g.38012847A>C	Single base substitution
FAM19A2	ENSG00000198673	chr12:g.61710348A>C	Single base substitution
EFHD1	ENSG00000115468	chr2:g.232681593C>T	Single base substitution
DCHS2	ENSG00000197410	chr4:g.154333135C>T	Single base substitution
KIAA0513	ENSG00000135709	chr16:g.85077468G>A	Single base substitution
FAT4	ENSG00000196159	chr4:g.125416480C>G	Single base substitution
APLP1	ENSG00000105290	chr19:g.35874862G>A	Single base substitution
TNFRSF4	ENSG00000186827	chr1:g.1212061delG	Small deletion
SLC2A5	ENSG00000142583	chr1:g.9039591G>A	Single base substitution
IGHV4-55	ENSG00000254395	chr14:g.106606310C>G	Single base substitution
BTG1	ENSG00000133639	chr12:g.92144108delT	Small deletion
FAT1	ENSG00000083857	chr4:g.186601312G>A	Single base substitution
COL6A3	ENSG00000163359	chr2:g.237334708G>A	Single base substitution
AC010731.4	ENSG00000235118	chr2:g.206644314C>T	Single base substitution
LRRC41	ENSG00000132128	chr1:g.46285445delG	Small deletion
NOTCH4	ENSG00000204301	chr6:g.32221200G>A	Single base substitution
GUCY2F	ENSG00000101890	chrX:g.109398588G>A	Single base substitution
DSG4	ENSG00000175065	chr18:g.31412833G>A	Single base substitution
LYPLAL1	ENSG00000143353	chr1:g.219173918C>T	Single base substitution
SCUBE3	ENSG00000146197	chr6:g.35237953C>T	Single base substitution
INSR	ENSG00000171105	chr19:g.7267676C>T	Single base substitution
ZNF202	ENSG00000166261	chr11:g.123730741G>A	Single base substitution
ERICH3	ENSG00000178965	chr1:g.74572697G>T	Single base substitution
SSPO	ENSG00000197558	chr7:g.149815349G>T	Single base substitution
LARP4B	ENSG00000107929	chr10:g.843029C>A	Single base substitution
SHANK1	ENSG00000161681	chr19:g.50716353G>A	Single base substitution
PDCD11	ENSG00000148843	chr10:g.103441880G>A	Single base substitution
DHX34	ENSG00000134815	chr19:g.47373671G>A	Single base substitution
WDR7	ENSG00000091157	chr18:g.56924007G>A	Single base substitution
PKHD1	ENSG00000170927	chr6:g.52017458T>G	Single base substitution
PHRF1	ENSG00000070047	chr11:g.581559C>T	Single base substitution
DEFB110	ENSG00000203970	chr6:g.50019075T>G	Single base substitution
SNX5	ENSG00000089006	chr20:g.17962761G>A	Single base substitution
LRRC10	ENSG00000198812	chr12:g.69610370G>A	Single base substitution
SPEN	ENSG00000065526	chr1:g.15934331G>A	Single base substitution
SYNE1	ENSG00000131018	chr6:g.152329867T>G	Single base substitution
HLTF	ENSG00000071794	chr3:g.149075971T>C	Single base substitution
KCNAB1	ENSG00000169282	chr3:g.156474766G>T	Single base substitution
PDHA2	ENSG00000163114	chr4:g.95841054C>T	Single base substitution
PTPN13	ENSG00000163629	chr4:g.86799169_86799170insTTTATCAG	Small insertion
MOV10L1	ENSG00000073146	chr22:g.50113735G>A	Single base substitution
NAA15	ENSG00000164134	chr4:g.139344219G>A	Single base substitution
MPL	ENSG00000117400	chr1:g.43346919C>T	Single base substitution
ANK2	ENSG00000145362	chr4:g.113317716C>A	Single base substitution
SPAG17	ENSG00000155761	chr1:g.118093203G>A	Single base substitution
TRIM37	ENSG00000108395	chr17:g.59051305delA	Small deletion
JMJD7-PLA2G4B	ENSG00000168970	chr15:g.41841239G>A	Single base substitution
MRPL13	ENSG00000172172	chr8:g.120419915G>A	Single base substitution
CSPP1	ENSG00000104218	chr8:g.67074302C>A	Single base substitution
DAB2IP	ENSG00000136848	chr9:g.121772877C>T	Single base substitution
MLH3	ENSG00000119684	chr14:g.75049243G>C	Single base substitution
SPEN	ENSG00000065526	chr1:g.15931390C>T	Single base substitution
DOPEY1	ENSG00000083097	chr6:g.83140342C>A	Single base substitution
GSK3A	ENSG00000105723	chr19:g.42234568G>A	Single base substitution
NPC1	ENSG00000141458	chr18:g.23554961G>T	Single base substitution
PAK2	ENSG00000180370	chr3:g.196820416G>A	Single base substitution
PRL	ENSG00000172179	chr6:g.22290317G>A	Single base substitution
GSK3B	ENSG00000082701	chr3:g.119916153G>A	Single base substitution
PRDM8	ENSG00000152784	chr4:g.80201977C>T	Single base substitution
APOB	ENSG00000084674	chr2:g.21003181G>T	Single base substitution
MYH13	ENSG00000006788	chr17:g.10319135C>T	Single base substitution
OR4A16	ENSG00000181961	chr11:g.55344084C>T	Single base substitution
TRIM67	ENSG00000119283	chr1:g.231201476A>C	Single base substitution
SYNE2	ENSG00000054654	chr14:g.64031081C>T	Single base substitution
SPATA31D5P	ENSG00000240632	chr9:g.81919547delG	Small deletion
SMCHD1	ENSG00000101596	chr18:g.2656104G>C	Single base substitution
F13B	ENSG00000143278	chr1:g.197061802T>C	Single base substitution
PRSS22	ENSG00000005001	chr16:g.2853127G>T	Single base substitution
GRM8	ENSG00000179603	chr7:g.126439054G>A	Single base substitution
IQSEC1	ENSG00000144711	chr3:g.12941592G>T	Single base substitution
LRP8	ENSG00000157193	chr1:g.53271316C>T	Single base substitution
NEB	ENSG00000183091	chr2:g.151508074C>T	Single base substitution
DUSP8	ENSG00000184545	chr11:g.1565757G>A	Single base substitution
SPINK4	ENSG00000122711	chr9:g.33221062G>C	Single base substitution
MYOT	ENSG00000120729	chr5:g.137883588C>A	Single base substitution
SEMG2	ENSG00000124157	chr20:g.45222651G>A	Single base substitution
LCN2	ENSG00000148346	chr9:g.128152281A>G	Single base substitution
SLC23A1	ENSG00000170482	chr5:g.139379230G>T	Single base substitution
SIM1	ENSG00000112246	chr6:g.100447323G>A	Single base substitution
NMNAT2	ENSG00000157064	chr1:g.183304811delC	Small deletion
FITM2	ENSG00000197296	chr20:g.44307017delC	Small deletion
TSTA3	ENSG00000104522	chr8:g.143614803G>T	Single base substitution
GIMAP8	ENSG00000171115	chr7:g.150477579T>G	Single base substitution
CNGA1	ENSG00000198515	chr4:g.47936958G>A	Single base substitution
ADAM11	ENSG00000073670	chr17:g.44777828G>A	Single base substitution
FOXA1	ENSG00000129514	chr14:g.37591995delCTG	Small deletion
ZDHHC9	ENSG00000188706	chrX:g.129810968C>T	Single base substitution
C18orf8	ENSG00000141452	chr18:g.23527897C>T	Single base substitution
RPRD2	ENSG00000163125	chr1:g.150472842T>A	Single base substitution
DHX38	ENSG00000140829	chr16:g.72108837C>A	Single base substitution
TMOD2	ENSG00000128872	chr15:g.51766533A>G	Single base substitution
SACM1L	ENSG00000211456	chr3:g.45719531A>G	Single base substitution
PIGC	ENSG00000135845	chr1:g.172442334A>G	Single base substitution
MACF1	ENSG00000127603	chr1:g.39282267C>T	Single base substitution
ELMO2	ENSG00000062598	chr20:g.46375302G>T	Single base substitution
RAMP3	ENSG00000122679	chr7:g.45177345G>A	Single base substitution
CDH11	ENSG00000140937	chr16:g.65004686C>T	Single base substitution
PTEN	ENSG00000171862	chr10:g.87961054_87961055insA	Small insertion
CELA2B	ENSG00000215704	chr1:g.15487358C>T	Single base substitution
G6PC3	ENSG00000141349	chr17:g.44075336C>A	Single base substitution
CD209	ENSG00000090659	chr19:g.7742105T>C	Single base substitution
TCEB3CL	ENSG00000275553	chr18:g.46969209T>C	Single base substitution
ATRNL1	ENSG00000107518	chr10:g.115301938G>A	Single base substitution
KRCC1	ENSG00000172086	chr2:g.88028017delT	Small deletion
OBSCN	ENSG00000154358	chr1:g.228274649G>A	Single base substitution
MUC16	ENSG00000181143	chr19:g.8946704A>T	Single base substitution
ADAMTS10	ENSG00000142303	chr19:g.8586626G>A	Single base substitution
FAM181B	ENSG00000182103	chr11:g.82732499C>T	Single base substitution
DUSP15	ENSG00000149599	chr20:g.31848366T>G	Single base substitution
TTN	ENSG00000155657	chr2:g.178598544C>T	Single base substitution
CD7	ENSG00000173762	chr17:g.82315297C>T	Single base substitution
LDB3	ENSG00000122367	chr10:g.86687247C>T	Single base substitution
SLC5A12	ENSG00000148942	chr11:g.26681178C>A	Single base substitution
ZNF471	ENSG00000196263	chr19:g.56525563G>T	Single base substitution
NUP133	ENSG00000069248	chr1:g.229499780G>C	Single base substitution
MSH2	ENSG00000095002	chr2:g.47466755_47466756insA	Small insertion
CCDC92	ENSG00000119242	chr12:g.123937667delCTT	Small deletion
ANGPTL2	ENSG00000136859	chr9:g.127108278C>T	Single base substitution
TJP2	ENSG00000119139	chr9:g.69229198G>C	Single base substitution
PSD4	ENSG00000125637	chr2:g.113192397C>T	Single base substitution
PCLO	ENSG00000186472	chr7:g.82914819C>T	Single base substitution
HAS3	ENSG00000103044	chr16:g.69114547G>C	Single base substitution
BTNL3	ENSG00000168903	chr5:g.181005367C>T	Single base substitution
SHROOM3	ENSG00000138771	chr4:g.76756717C>T	Single base substitution
CA6	ENSG00000131686	chr1:g.8951655C>T	Single base substitution
ATP10A	ENSG00000206190	chr15:g.25716910C>T	Single base substitution
KIAA0226L	ENSG00000102445	chr13:g.46361521A>G	Single base substitution
KIAA1468	ENSG00000134444	chr18:g.62231266C>T	Single base substitution
FLT3	ENSG00000122025	chr13:g.28033886C>G	Single base substitution
RP11-467L19.14	ENSG00000279628	chr15:g.20669465T>C	Single base substitution
XKR9	ENSG00000221947	chr8:g.70733853T>C	Single base substitution
CSMD3	ENSG00000164796	chr8:g.112685435G>T	Single base substitution
CDH26	ENSG00000124215	chr20:g.59987552T>C	Single base substitution
GNB2L1	ENSG00000204628	chr5:g.181239064T>C	Single base substitution
HRNR	ENSG00000197915	chr1:g.152214746C>T	Single base substitution
SYK	ENSG00000165025	chr9:g.90844023G>A	Single base substitution
CD163	ENSG00000177575	chr12:g.7487496A>C	Single base substitution
ATF6B	ENSG00000213676	chr6:g.32128237G>A	Single base substitution
ITPRIP	ENSG00000148841	chr10:g.104315273G>T	Single base substitution
ZNF77	ENSG00000175691	chr19:g.2933822G>T	Single base substitution
CHI3L1	ENSG00000133048	chr1:g.203181338T>A	Single base substitution
POPDC2	ENSG00000121577	chr3:g.119642444C>T	Single base substitution
FOXA1	ENSG00000129514	chr14:g.37591516delG	Small deletion
ASCC3	ENSG00000112249	chr6:g.100650640T>C	Single base substitution
TJAP1	ENSG00000137221	chr6:g.43505490G>A	Single base substitution
NWD1	ENSG00000188039	chr19:g.16808077G>A	Single base substitution
KRTAP13-2	ENSG00000182816	chr21:g.30371933G>A	Single base substitution
CYFIP2	ENSG00000055163	chr5:g.157307864A>T	Single base substitution
CCDC180	ENSG00000197816	chr9:g.97375563G>A	Single base substitution
PTPRK	ENSG00000152894	chr6:g.127973148G>A	Single base substitution
TOE1	ENSG00000132773	chr1:g.45343194G>C	Single base substitution
TFDP1	ENSG00000198176	chr13:g.113634013C>T	Single base substitution
PER3	ENSG00000049246	chr1:g.7788159G>C	Single base substitution
LIMCH1	ENSG00000064042	chr4:g.41619457G>A	Single base substitution
KIAA0100	ENSG00000007202	chr17:g.28618895G>A	Single base substitution
HIST3H3	ENSG00000168148	chr1:g.228424941G>A	Single base substitution
SMARCA1	ENSG00000102038	chrX:g.129465612C>G	Single base substitution
RPL29	ENSG00000162244	chr3:g.51993872G>A	Single base substitution
SCIN	ENSG00000006747	chr7:g.12652831_12652832insA	Small insertion
AFM	ENSG00000079557	chr4:g.73499193G>T	Single base substitution
LUM	ENSG00000139329	chr12:g.91104124A>G	Single base substitution
GRIP2	ENSG00000144596	chr3:g.14494872C>T	Single base substitution
EED	ENSG00000074266	chr11:g.86277932C>T	Single base substitution
KALRN	ENSG00000160145	chr3:g.124413487C>T	Single base substitution
MGA	ENSG00000174197	chr15:g.41711052C>G	Single base substitution
ASH1L	ENSG00000116539	chr1:g.155459802G>C	Single base substitution
NRIP2	ENSG00000053702	chr12:g.2827255C>T	Single base substitution
SCAP	ENSG00000114650	chr3:g.47414357A>C	Single base substitution
HCN1	ENSG00000164588	chr5:g.45303840C>T	Single base substitution
LINGO2	ENSG00000174482	chr9:g.27948979C>T	Single base substitution
PTPN22	ENSG00000134242	chr1:g.113814866delTGTAC	Small deletion
ZNF146	ENSG00000167635	chr19:g.36236681T>C	Single base substitution
PPAN-P2RY11	ENSG00000243207	chr19:g.10114255C>T	Single base substitution
MTCH2	ENSG00000109919	chr11:g.47638775C>T	Single base substitution
C17orf104	ENSG00000180336	chr17:g.44667430G>T	Single base substitution
KIAA0368	ENSG00000136813	chr9:g.111444459T>C	Single base substitution
ZNF532	ENSG00000074657	chr18:g.58918679C>T	Single base substitution
FGFR2	ENSG00000066468	chr10:g.121479886G>T	Single base substitution
CKMT2	ENSG00000131730	chr5:g.81259154T>C	Single base substitution
SHANK2	ENSG00000162105	chr11:g.70492335G>A	Single base substitution
INPP5F	ENSG00000198825	chr10:g.119820880C>A	Single base substitution
TRPC5	ENSG00000072315	chrX:g.111912789C>A	Single base substitution
ZNF286A	ENSG00000255104	chr17:g.15716561T>G	Single base substitution
SLC38A11	ENSG00000169507	chr2:g.164898587G>A	Single base substitution
DCAF12L2	ENSG00000198354	chrX:g.126164915C>T	Single base substitution
RASSF9	ENSG00000198774	chr12:g.85805147T>C	Single base substitution
EML2	ENSG00000125746	chr19:g.45619164C>T	Single base substitution
TNFAIP1	ENSG00000109079	chr17:g.28339617C>A	Single base substitution
SYCP2	ENSG00000196074	chr20:g.59868900G>T	Single base substitution
WNT3A	ENSG00000154342	chr1:g.228050878C>T	Single base substitution
SNAP25	ENSG00000132639	chr20:g.10292914C>G	Single base substitution
LRRC7	ENSG00000033122	chr1:g.70036604T>C	Single base substitution
ZNF117	ENSG00000152926	chr7:g.64978509A>G	Single base substitution
COX15	ENSG00000014919	chr10:g.99713380_99713381insA	Small insertion
ZNF382	ENSG00000161298	chr19:g.36627060C>T	Single base substitution
OR5F1	ENSG00000149133	chr11:g.55994611_55994612insT	Small insertion
KCNA5	ENSG00000130037	chr12:g.5044875C>T	Single base substitution
KRTAP10-10	ENSG00000221859	chr21:g.44637680delC	Small deletion
ARNT2	ENSG00000172379	chr15:g.80581321delC	Small deletion
UROD	ENSG00000126088	chr1:g.45014295delT	Small deletion
UQCC1	ENSG00000101019	chr20:g.35412030T>G	Single base substitution
BTBD9	ENSG00000183826	chr6:g.38174886G>A	Single base substitution
CFAP47	ENSG00000165164	chrX:g.35966688G>A	Single base substitution
SSTR4	ENSG00000132671	chr20:g.23035941G>A	Single base substitution
SIGLEC11	ENSG00000161640	chr19:g.49952305C>T	Single base substitution
LIME1	ENSG00000203896	chr20:g.63738668A>G	Single base substitution
KLF1	ENSG00000105610	chr19:g.12886135C>T	Single base substitution
NDUFS2	ENSG00000158864	chr1:g.161206482G>A	Single base substitution
ADGRA3	ENSG00000152990	chr4:g.22388425C>T	Single base substitution
KRTAP9-9	ENSG00000198083	chr17:g.41255655C>T	Single base substitution
GUCY2D	ENSG00000132518	chr17:g.8004090C>T	Single base substitution
ATP13A3	ENSG00000133657	chr3:g.194425355A>G	Single base substitution
ITSN1	ENSG00000205726	chr21:g.33750262delC	Small deletion
SSTR1	ENSG00000139874	chr14:g.38210119G>A	Single base substitution
SNX25	ENSG00000109762	chr4:g.185363494G>A	Single base substitution
RNLS	ENSG00000184719	chr10:g.88582210delT	Small deletion
FAM50B	ENSG00000145945	chr6:g.3850306C>G	Single base substitution
GPLD1	ENSG00000112293	chr6:g.24462796C>T	Single base substitution
PITPNB	ENSG00000180957	chr22:g.27860243_27860244insCACTGGAACAACCCAAATATC	Small insertion
POLR2J4	ENSG00000214783	chr7:g.43973257G>T	Single base substitution
TNN	ENSG00000120332	chr1:g.175135869C>T	Single base substitution
ADAM21	ENSG00000139985	chr14:g.70457959T>C	Single base substitution
EVC2	ENSG00000173040	chr4:g.5689332C>T	Single base substitution
CD200	ENSG00000091972	chr3:g.112361695T>C	Single base substitution
EEF2	ENSG00000167658	chr19:g.3984161C>A	Single base substitution
MLK4	ENSG00000143674	chr1:g.233346611C>T	Single base substitution
COL21A1	ENSG00000124749	chr6:g.56171079T>C	Single base substitution
SKIDA1	ENSG00000180592	chr10:g.21515885C>T	Single base substitution
HAPLN1	ENSG00000145681	chr5:g.83644457C>A	Single base substitution
COX11	ENSG00000166260	chr17:g.54968705C>T	Single base substitution
CACNG5	ENSG00000075429	chr17:g.66877277C>T	Single base substitution
LENG1	ENSG00000105617	chr19:g.54159684C>T	Single base substitution
ZMYM4	ENSG00000146463	chr1:g.35386152G>A	Single base substitution
NDUFA13	ENSG00000186010	chr19:g.19528077C>T	Single base substitution
KIAA1683	ENSG00000130518	chr19:g.18257376G>A	Single base substitution
CALCA	ENSG00000110680	chr11:g.14967819G>A	Single base substitution
KIAA1614	ENSG00000135835	chr1:g.180935738C>G	Single base substitution
OR5AU1	ENSG00000169327	chr14:g.21155989T>C	Single base substitution
ZNF878	ENSG00000257446	chr19:g.12044489delTT	Small deletion
DUS3L	ENSG00000141994	chr19:g.5785183G>A	Single base substitution
ADAM18	ENSG00000168619	chr8:g.39668110G>T	Single base substitution
NFKBIB	ENSG00000104825	chr19:g.38908743G>A	Single base substitution
CSMD1	ENSG00000183117	chr8:g.2962545A>T	Single base substitution
STAT6	ENSG00000166888	chr12:g.57102848T>C	Single base substitution
TRIO	ENSG00000038382	chr5:g.14504540C>T	Single base substitution
TENM2	ENSG00000145934	chr5:g.168215130C>G	Single base substitution
DAAM2	ENSG00000146122	chr6:g.39879403G>A	Single base substitution
SLC35F5	ENSG00000115084	chr2:g.113743791C>T	Single base substitution
SCUBE2	ENSG00000175356	chr11:g.9047512T>C	Single base substitution
TTC9C	ENSG00000162222	chr11:g.62738290G>A	Single base substitution
TTYH1	ENSG00000167614	chr19:g.54436404C>G	Single base substitution
PYROXD2	ENSG00000119943	chr10:g.98385053G>A	Single base substitution
FMOD	ENSG00000122176	chr1:g.203342306C>T	Single base substitution
EPHB4	ENSG00000196411	chr7:g.100818627C>T	Single base substitution
CYP2S1	ENSG00000167600	chr19:g.41198587G>C	Single base substitution
PAMR1	ENSG00000149090	chr11:g.35434611C>G	Single base substitution
VPREB1	ENSG00000169575	chr22:g.22244992G>A	Single base substitution
PLXNA4	ENSG00000221866	chr7:g.132147933A>T	Single base substitution
ANO7	ENSG00000146205	chr2:g.241203439C>T	Single base substitution
CC2D1A	ENSG00000132024	chr19:g.13919924G>T	Single base substitution
OBSCN	ENSG00000154358	chr1:g.228224660C>G	Single base substitution
LDOC1L	ENSG00000188636	chr22:g.44497005C>T	Single base substitution
CDH23	ENSG00000107736	chr10:g.71799180C>A	Single base substitution
SLC2A7	ENSG00000197241	chr1:g.9007330G>A	Single base substitution
CDC45	ENSG00000093009	chr22:g.19479962C>A	Single base substitution
DAB1	ENSG00000173406	chr1:g.57015128C>T	Single base substitution
SSPO	ENSG00000197558	chr7:g.149828939G>A	Single base substitution
ERBB2	ENSG00000141736	chr17:g.39724761T>C	Single base substitution
GPR89B	ENSG00000188092	chr1:g.147995622G>A	Single base substitution
EVPL	ENSG00000167880	chr17:g.76023655C>A	Single base substitution
DNMT3A	ENSG00000119772	chr2:g.25246060C>T	Single base substitution
NSA2	ENSG00000164346	chr5:g.74770694A>C	Single base substitution
HCN3	ENSG00000143630	chr1:g.155285963G>T	Single base substitution
CSMD2	ENSG00000121904	chr1:g.33636504G>A	Single base substitution
MYO10	ENSG00000145555	chr5:g.16818082G>A	Single base substitution
CTCFL	ENSG00000124092	chr20:g.57515648A>T	Single base substitution
FOXA1	ENSG00000129514	chr14:g.37592045G>A	Single base substitution
SACS	ENSG00000151835	chr13:g.23340856T>A	Single base substitution
ANKS6	ENSG00000165138	chr9:g.98778395G>A	Single base substitution
CTNNA3	ENSG00000183230	chr10:g.67180326G>A	Single base substitution
CLEC1A	ENSG00000150048	chr12:g.10081308T>A	Single base substitution
MARK4	ENSG00000007047	chr19:g.45302504C>T	Single base substitution
DYNC1H1	ENSG00000197102	chr14:g.102050089C>T	Single base substitution
KIAA1644	ENSG00000138944	chr22:g.44296868G>A	Single base substitution
MUC20	ENSG00000176945	chr3:g.195725807C>A	Single base substitution
CEACAM8	ENSG00000124469	chr19:g.42588960G>A	Single base substitution
LILRA4	ENSG00000239961	chr19:g.54337573G>A	Single base substitution
TNR	ENSG00000116147	chr1:g.175393845C>T	Single base substitution
SART3	ENSG00000075856	chr12:g.108560882_108560883insA	Small insertion
LBR	ENSG00000143815	chr1:g.225410365C>T	Single base substitution
PCLO	ENSG00000186472	chr7:g.82950873G>A	Single base substitution
NPR2	ENSG00000159899	chr9:g.35800724T>G	Single base substitution
PCDHA3	ENSG00000255408	chr5:g.140802856G>A	Single base substitution
TTN	ENSG00000155657	chr2:g.178584347T>C	Single base substitution
KMT2D	ENSG00000167548	chr12:g.49040346delG	Small deletion
SPAG6	ENSG00000077327	chr10:g.22401189A>G	Single base substitution
AMY2B	ENSG00000240038	chr1:g.103570479C>A	Single base substitution
SUN1	ENSG00000164828	chr7:g.853515C>T	Single base substitution
C1S	ENSG00000182326	chr12:g.7070217G>A	Single base substitution
PAQR4	ENSG00000162073	chr16:g.2971330C>T	Single base substitution
SUV420H1	ENSG00000110066	chr11:g.68158330G>A	Single base substitution
IRX1	ENSG00000170549	chr5:g.3599492C>T	Single base substitution
CPZ	ENSG00000109625	chr4:g.8604098G>A	Single base substitution
CHTF8	ENSG00000168802	chr16:g.69120579G>A	Single base substitution
ZNF385D	ENSG00000151789	chr3:g.21437043T>G	Single base substitution
PKHD1L1	ENSG00000205038	chr8:g.109440756A>C	Single base substitution
DLGAP1	ENSG00000170579	chr18:g.3879237C>T	Single base substitution
VARS2	ENSG00000137411	chr6:g.30914793C>A	Single base substitution
PCLO	ENSG00000186472	chr7:g.82966285_82966286insCTTCC	Small insertion
FAM172A	ENSG00000113391	chr5:g.93621085T>G	Single base substitution
ZNF831	ENSG00000124203	chr20:g.59254359A>T	Single base substitution
IGKV1D-42	ENSG00000211633	chr2:g.90190397C>A	Single base substitution
ZMIZ1	ENSG00000108175	chr10:g.79291159C>T	Single base substitution
PTPN21	ENSG00000070778	chr14:g.88472395C>T	Single base substitution
LIPI	ENSG00000188992	chr21:g.14144649C>T	Single base substitution
SI	ENSG00000090402	chr3:g.164992174T>C	Single base substitution
MYH1	ENSG00000109061	chr17:g.10501467C>T	Single base substitution
TOPORS	ENSG00000197579	chr9:g.32543934A>C	Single base substitution
SRSF8	ENSG00000263465	chr11:g.95067746C>A	Single base substitution
ADCY2	ENSG00000078295	chr5:g.7826860G>A	Single base substitution
FAT2	ENSG00000086570	chr5:g.151568363C>A	Single base substitution
HCFC1	ENSG00000172534	chrX:g.153957402G>A	Single base substitution
MACF1	ENSG00000127603	chr1:g.39461998G>A	Single base substitution
RP11-468E2.1	ENSG00000254692	chr14:g.24213272G>A	Single base substitution
IGKV2D-29	ENSG00000243264	chr2:g.89948045A>T	Single base substitution
LRPPRC	ENSG00000138095	chr2:g.43925911T>C	Single base substitution
CRTC1	ENSG00000105662	chr19:g.18745917C>T	Single base substitution
MICB	ENSG00000204516	chr6:g.31509919C>T	Single base substitution
PITRM1	ENSG00000107959	chr10:g.3140689G>A	Single base substitution
TBPL2	ENSG00000182521	chr14:g.55436812G>A	Single base substitution
CDH12	ENSG00000154162	chr5:g.21802179C>T	Single base substitution
HMCN1	ENSG00000143341	chr1:g.186130518T>C	Single base substitution
LYPD4	ENSG00000273111	chr19:g.41838175C>T	Single base substitution
OR2AE1	ENSG00000244623	chr7:g.99876839C>T	Single base substitution
CTPS1	ENSG00000171793	chr1:g.40988539delA	Small deletion
PRSS58	ENSG00000258223	chr7:g.142255119G>A	Single base substitution
FNDC1	ENSG00000164694	chr6:g.159232357G>A	Single base substitution
CUBN	ENSG00000107611	chr10:g.17100212G>A	Single base substitution
MYO15A	ENSG00000091536	chr17:g.18121649G>A	Single base substitution
RGL2	ENSG00000237441	chr6:g.33295928G>C	Single base substitution
ENOPH1	ENSG00000145293	chr4:g.82456963G>T	Single base substitution
DDX19B	ENSG00000157349	chr16:g.70330034C>T	Single base substitution
PRSS58	ENSG00000258223	chr7:g.142255550G>A	Single base substitution
EIF3F	ENSG00000175390	chr11:g.7996017C>A	Single base substitution
AK7	ENSG00000140057	chr14:g.96408922G>A	Single base substitution
DHX58	ENSG00000108771	chr17:g.42101689G>T	Single base substitution
PHLDB3	ENSG00000176531	chr19:g.43475406C>T	Single base substitution
CYFIP1	ENSG00000273749	chr15:g.22943203C>A	Single base substitution
CEP85L	ENSG00000111860	chr6:g.118465245C>T	Single base substitution
ERO1LB	ENSG00000086619	chr1:g.236236268C>A	Single base substitution
PTPN7	ENSG00000143851	chr1:g.202159474G>A	Single base substitution
POLR1B	ENSG00000125630	chr2:g.112542667T>A	Single base substitution
FLG2	ENSG00000143520	chr1:g.152355249C>T	Single base substitution
TRAPPC8	ENSG00000153339	chr18:g.31917597delA	Small deletion
NAV3	ENSG00000067798	chr12:g.77968584C>T	Single base substitution
ZNF518B	ENSG00000178163	chr4:g.10443604G>A	Single base substitution
KBTBD12	ENSG00000187715	chr3:g.127963236C>A	Single base substitution
KIAA1614	ENSG00000135835	chr1:g.180945277T>A	Single base substitution
FRAS1	ENSG00000138759	chr4:g.78421911C>T	Single base substitution
ZNF521	ENSG00000198795	chr18:g.25224394G>A	Single base substitution
HECA	ENSG00000112406	chr6:g.139166460C>T	Single base substitution
TP53	ENSG00000141510	chr17:g.7674252C>T	Single base substitution
IL20RB	ENSG00000174564	chr3:g.136995532C>T	Single base substitution
VAT1	ENSG00000108828	chr17:g.43016104A>G	Single base substitution
PRKDC	ENSG00000253729	chr8:g.47778599C>T	Single base substitution
CFHR5	ENSG00000134389	chr1:g.197002507G>A	Single base substitution
RPF1	ENSG00000117133	chr1:g.84495969T>G	Single base substitution
CD2AP	ENSG00000198087	chr6:g.47544622G>T	Single base substitution
SDHAP1	ENSG00000185485	chr3:g.195984128delT	Small deletion
SALL1	ENSG00000103449	chr16:g.51138857A>G	Single base substitution
ZAP70	ENSG00000115085	chr2:g.97734668C>T	Single base substitution
MKX	ENSG00000150051	chr10:g.27734621G>A	Single base substitution
TRIM42	ENSG00000155890	chr3:g.140691132C>T	Single base substitution
TATDN1	ENSG00000147687	chr8:g.124522999A>G	Single base substitution
OR5D16	ENSG00000205029	chr11:g.55839495T>A	Single base substitution
GIMAP8	ENSG00000171115	chr7:g.150477459C>T	Single base substitution
SIGLEC10	ENSG00000142512	chr19:g.51416684C>T	Single base substitution
SNRNP200	ENSG00000144028	chr2:g.96289885G>A	Single base substitution
ZIC1	ENSG00000152977	chr3:g.147411006C>T	Single base substitution
RTN1	ENSG00000139970	chr14:g.59603235G>A	Single base substitution
KPNA6	ENSG00000025800	chr1:g.32156869A>T	Single base substitution
CCDC40	ENSG00000141519	chr17:g.80087651C>G	Single base substitution
COG6	ENSG00000133103	chr13:g.39689785T>C	Single base substitution
TTN	ENSG00000155657	chr2:g.178678206G>A	Single base substitution
ST6GAL2	ENSG00000144057	chr2:g.106843321C>T	Single base substitution
STKLD1	ENSG00000198870	chr9:g.133395743C>G	Single base substitution
RIMS3	ENSG00000117016	chr1:g.40633136G>A	Single base substitution
OSBPL6	ENSG00000079156	chr2:g.178387126G>A	Single base substitution
TRAV41	ENSG00000211820	chr14:g.22320559G>A	Single base substitution
CENPB	ENSG00000125817	chr20:g.3784826_3784827insACAAGAGTCTGGAAC	Small insertion
ZFHX3	ENSG00000140836	chr16:g.72950700G>C	Single base substitution
RTCB	ENSG00000100220	chr22:g.32387932T>C	Single base substitution
TEX9	ENSG00000151575	chr15:g.56388476C>G	Single base substitution
IRF3	ENSG00000126456	chr19:g.49659717G>A	Single base substitution
TBC1D14	ENSG00000132405	chr4:g.6924024G>A	Single base substitution
MED26	ENSG00000105085	chr19:g.16576355C>T	Single base substitution
ICMT	ENSG00000116237	chr1:g.6234939G>A	Single base substitution
FMO2	ENSG00000094963	chr1:g.171205503C>T	Single base substitution
AGAP6	ENSG00000204149	chr10:g.49988710C>T	Single base substitution
ACSM3	ENSG00000005187	chr16:g.20786221C>T	Single base substitution
PLXNB2	ENSG00000196576	chr22:g.50282406A>T	Single base substitution
RBM19	ENSG00000122965	chr12:g.113960129C>T	Single base substitution
TRIM8	ENSG00000171206	chr10:g.102657213G>A	Single base substitution
ITGA11	ENSG00000137809	chr15:g.68335717G>A	Single base substitution
PCDHGA8	ENSG00000253767	chr5:g.141393533G>A	Single base substitution
MYLK3	ENSG00000140795	chr16:g.46732233G>A	Single base substitution
MYH2	ENSG00000125414	chr17:g.10545422G>A	Single base substitution
TTLL11	ENSG00000175764	chr9:g.121989739C>A	Single base substitution
PKP2	ENSG00000057294	chr12:g.32822511T>C	Single base substitution
ZCCHC2	ENSG00000141664	chr18:g.62574605G>A	Single base substitution
SCN9A	ENSG00000169432	chr2:g.166272857C>T	Single base substitution
HMGCLL1	ENSG00000146151	chr6:g.55579064C>A	Single base substitution
RFK	ENSG00000135002	chr9:g.76387502T>A	Single base substitution
TEKT2	ENSG00000092850	chr1:g.36087803G>A	Single base substitution
LRRC7	ENSG00000033122	chr1:g.70038507G>A	Single base substitution
SPOP	ENSG00000121067	chr17:g.49619068C>G	Single base substitution
UTRN	ENSG00000152818	chr6:g.144516934T>C	Single base substitution
PNLIP	ENSG00000175535	chr10:g.116548369G>A	Single base substitution
ARSF	ENSG00000062096	chrX:g.3084354G>T	Single base substitution
NRXN3	ENSG00000021645	chr14:g.79805125A>C	Single base substitution
TRPM5	ENSG00000070985	chr11:g.2422286C>T	Single base substitution
FRY	ENSG00000073910	chr13:g.32187654C>T	Single base substitution
KIF21A	ENSG00000139116	chr12:g.39307675delTG	Small deletion
PTF1A	ENSG00000168267	chr10:g.23193833A>G	Single base substitution
SLC29A1	ENSG00000112759	chr6:g.44232976T>C	Single base substitution
RSPH3	ENSG00000130363	chr6:g.158999634_158999635insT	Small insertion
KIFC3	ENSG00000140859	chr16:g.57769902C>A	Single base substitution
KANSL1	ENSG00000120071	chr17:g.46172113C>T	Single base substitution
PPARGC1A	ENSG00000109819	chr4:g.23814440C>T	Single base substitution
CASR	ENSG00000036828	chr3:g.122275877G>A	Single base substitution
IGKC	ENSG00000211592	chr2:g.89010033C>T	Single base substitution
OSCAR	ENSG00000170909	chr19:g.54095298delC	Small deletion
SLC25A12	ENSG00000115840	chr2:g.171813438G>A	Single base substitution
RASSF5	ENSG00000266094	chr1:g.206587018T>C	Single base substitution
PCNXL3	ENSG00000197136	chr11:g.65618645G>A	Single base substitution
HTT	ENSG00000197386	chr4:g.3132832C>T	Single base substitution
ATXN3L	ENSG00000123594	chrX:g.13319146C>T	Single base substitution
MYO10	ENSG00000145555	chr5:g.16675082G>A	Single base substitution
KIAA0430	ENSG00000166783	chr16:g.15635943C>G	Single base substitution
PCDHA3	ENSG00000255408	chr5:g.140802705C>T	Single base substitution
PCDH11Y	ENSG00000099715	chrY:g.5098413C>A	Single base substitution
CDS1	ENSG00000163624	chr4:g.84648604C>T	Single base substitution
USP16	ENSG00000156256	chr21:g.29039144A>G	Single base substitution
PIK3CD	ENSG00000171608	chr1:g.9721454C>T	Single base substitution
LTBP2	ENSG00000119681	chr14:g.74500919C>T	Single base substitution
SLC1A5	ENSG00000105281	chr19:g.46775724T>A	Single base substitution
SIM1	ENSG00000112246	chr6:g.100393500G>T	Single base substitution
ILKAP	ENSG00000132323	chr2:g.238182070G>A	Single base substitution
DAXX	ENSG00000204209	chr6:g.33319501T>C	Single base substitution
USH2A	ENSG00000042781	chr1:g.215879069G>A	Single base substitution
EP300	ENSG00000100393	chr22:g.41177940A>G	Single base substitution
ACTRT1	ENSG00000123165	chrX:g.128051983T>G	Single base substitution
SYNGR3	ENSG00000127561	chr16:g.1992692C>T	Single base substitution
TMEM62	ENSG00000137842	chr15:g.43151802T>C	Single base substitution
PRR5L	ENSG00000135362	chr11:g.36451248C>T	Single base substitution
PCLO	ENSG00000186472	chr7:g.83134513C>G	Single base substitution
BAHCC1	ENSG00000266074	chr17:g.81442843C>G	Single base substitution
CCDC87	ENSG00000182791	chr11:g.66591552G>A	Single base substitution
FAHD2A	ENSG00000115042	chr2:g.95406973G>A	Single base substitution
C3orf52	ENSG00000114529	chr3:g.112102959C>T	Single base substitution
SALL3	ENSG00000256463	chr18:g.78993607G>C	Single base substitution
CSNK1E	ENSG00000213923	chr22:g.38296441T>C	Single base substitution
DPH5	ENSG00000117543	chr1:g.100990585G>A	Single base substitution
KIAA0319	ENSG00000137261	chr6:g.24547328C>T	Single base substitution
ARRDC3	ENSG00000113369	chr5:g.91375100G>A	Single base substitution
KIF21A	ENSG00000139116	chr12:g.39367054G>A	Single base substitution
AHNAK2	ENSG00000185567	chr14:g.104952789C>T	Single base substitution
HARBI1	ENSG00000180423	chr11:g.46616108G>A	Single base substitution
ZNF804A	ENSG00000170396	chr2:g.184937418T>A	Single base substitution
SRCAP	ENSG00000080603	chr16:g.30737132G>A	Single base substitution
MAP1B	ENSG00000131711	chr5:g.72199748G>A	Single base substitution
PPWD1	ENSG00000113593	chr5:g.65576934G>A	Single base substitution
EVPL	ENSG00000167880	chr17:g.76015102C>T	Single base substitution
CLSTN3	ENSG00000139182	chr12:g.7150959C>T	Single base substitution
KCNQ5	ENSG00000185760	chr6:g.73120487delT	Small deletion
HPS5	ENSG00000110756	chr11:g.18310761T>A	Single base substitution
UHRF1	ENSG00000276043	chr19:g.4930822C>G	Single base substitution
DOCK1	ENSG00000150760	chr10:g.127425905A>G	Single base substitution
TESC	ENSG00000088992	chr12:g.117049150C>T	Single base substitution
MSH2	ENSG00000095002	chr2:g.47410204A>G	Single base substitution
PTPRB	ENSG00000127329	chr12:g.70538995C>T	Single base substitution
ADCY8	ENSG00000155897	chr8:g.131039515G>A	Single base substitution
PSKH1	ENSG00000159792	chr16:g.67909183G>A	Single base substitution
IGHG2	ENSG00000211893	chr14:g.105644623G>A	Single base substitution
OPRK1	ENSG00000082556	chr8:g.53235019G>A	Single base substitution
MYBPHL	ENSG00000221986	chr1:g.109296278C>T	Single base substitution
RP1-274L7.1	ENSG00000229702	chrX:g.130495842G>T	Single base substitution
TLR7	ENSG00000196664	chrX:g.12887986C>T	Single base substitution
ANKRD35	ENSG00000198483	chr1:g.145873890C>T	Single base substitution
ITGA7	ENSG00000135424	chr12:g.55694484G>A	Single base substitution
CARD11	ENSG00000198286	chr7:g.2934510G>C	Single base substitution
NCOA1	ENSG00000084676	chr2:g.24707018C>G	Single base substitution
ZNF251	ENSG00000198169	chr8:g.144722470C>T	Single base substitution
EIF2AK3	ENSG00000172071	chr2:g.88557796delTGAACTCAAGGAGCGAGACC	Small deletion
SLC14A2	ENSG00000132874	chr18:g.45679003delCCTGGCTAACATGTTATCTGTGG	Small deletion
TIAM1	ENSG00000156299	chr21:g.31266963C>T	Single base substitution
TENM1	ENSG00000009694	chrX:g.124565508delGCAAATTCCTCTTGA	Small deletion
PCDHB6	ENSG00000113211	chr5:g.141150444G>A	Single base substitution
TRIP10	ENSG00000125733	chr19:g.6743209_6743210insG	Small insertion
DCAF13	ENSG00000164934	chr8:g.103420990C>T	Single base substitution
TIAM2	ENSG00000146426	chr6:g.155251003C>A	Single base substitution
HNRNPUL2	ENSG00000214753	chr11:g.62717016G>A	Single base substitution
PRRC2B	ENSG00000130723	chr9:g.131474849G>A	Single base substitution
SLITRK3	ENSG00000121871	chr3:g.165189346G>A	Single base substitution
RXRG	ENSG00000143171	chr1:g.165401278C>T	Single base substitution
ATM	ENSG00000149311	chr11:g.108250916delG	Small deletion
KIAA2026	ENSG00000183354	chr9:g.5968436T>A	Single base substitution
GPN2	ENSG00000142751	chr1:g.26889707T>C	Single base substitution
PROX1	ENSG00000117707	chr1:g.213997778G>A	Single base substitution
ZNF91	ENSG00000167232	chr19:g.23361020A>G	Single base substitution
OR10J3	ENSG00000196266	chr1:g.159314022C>G	Single base substitution
TMED10	ENSG00000170348	chr14:g.75135887C>G	Single base substitution
JAK1	ENSG00000162434	chr1:g.64873427_64873428insT	Small insertion
DDX23	ENSG00000174243	chr12:g.48832175A>G	Single base substitution
MED12	ENSG00000184634	chrX:g.71128673G>C	Single base substitution
SPOCK3	ENSG00000196104	chr4:g.166912744C>A	Single base substitution
DMRT2	ENSG00000173253	chr9:g.1055892G>A	Single base substitution
KRT16P6	ENSG00000226145	chr17:g.16819566delAG	Small deletion
NIN	ENSG00000100503	chr14:g.50760356G>A	Single base substitution
ZNF77	ENSG00000175691	chr19:g.2934179C>T	Single base substitution
CDC42BPB	ENSG00000198752	chr14:g.102975774C>A	Single base substitution
FBXL19	ENSG00000099364	chr16:g.30946744C>T	Single base substitution
KCNB1	ENSG00000158445	chr20:g.49482032C>T	Single base substitution
SLC2A8	ENSG00000136856	chr9:g.127405469C>A	Single base substitution
NFRKB	ENSG00000170322	chr11:g.129882147G>A	Single base substitution
GPR3	ENSG00000181773	chr1:g.27394140C>T	Single base substitution
IGKV5-2	ENSG00000211599	chr2:g.88897783C>T	Single base substitution
DOT1L	ENSG00000104885	chr19:g.2222435G>A	Single base substitution
PTPN11	ENSG00000179295	chr12:g.112486532G>A	Single base substitution
PCDH8	ENSG00000136099	chr13:g.52846645G>A	Single base substitution
BRSK1	ENSG00000160469	chr19:g.55302858G>A	Single base substitution
MSC	ENSG00000178860	chr8:g.71844136G>A	Single base substitution
DNM1	ENSG00000106976	chr9:g.128246396G>T	Single base substitution
LSP1	ENSG00000130592	chr11:g.1880132C>A	Single base substitution
DNAH17	ENSG00000187775	chr17:g.78426520G>A	Single base substitution
INPP4B	ENSG00000109452	chr4:g.142260542G>C	Single base substitution
FXR2	ENSG00000129245	chr17:g.7592833C>T	Single base substitution
PIGN	ENSG00000197563	chr18:g.62045834G>A	Single base substitution
EFS	ENSG00000100842	chr14:g.23357189G>A	Single base substitution
OR5K3	ENSG00000206536	chr3:g.98391055G>A	Single base substitution
RELA	ENSG00000173039	chr11:g.65658749C>A	Single base substitution
HRAS	ENSG00000174775	chr11:g.534269C>T	Single base substitution
CHD5	ENSG00000116254	chr1:g.6146263C>T	Single base substitution
SGK1	ENSG00000118515	chr6:g.134170352G>A	Single base substitution
PCDH11X	ENSG00000102290	chrX:g.92618428T>A	Single base substitution
IL2RB	ENSG00000100385	chr22:g.37143532C>T	Single base substitution
ACSM2A	ENSG00000183747	chr16:g.20460108C>T	Single base substitution
GPR137B	ENSG00000077585	chr1:g.236142776T>G	Single base substitution
CCNE2	ENSG00000175305	chr8:g.94890543_94890544insGATACTGTGCTGCAAAC	Small insertion
ABRA	ENSG00000174429	chr8:g.106769863A>G	Single base substitution
DHX34	ENSG00000134815	chr19:g.47372825G>A	Single base substitution
VANGL2	ENSG00000162738	chr1:g.160421114C>T	Single base substitution
PCDHGA3	ENSG00000254245	chr5:g.141345836C>T	Single base substitution
HEXDC	ENSG00000169660	chr17:g.82442559A>T	Single base substitution
SURF6	ENSG00000148296	chr9:g.133332109G>A	Single base substitution
ZNF721	ENSG00000182903	chr4:g.442152T>A	Single base substitution
SART1	ENSG00000175467	chr11:g.65965127G>A	Single base substitution
JUND	ENSG00000130522	chr19:g.18281086C>A	Single base substitution
NEU4	ENSG00000204099	chr2:g.241814938G>A	Single base substitution
RIMBP2	ENSG00000060709	chr12:g.130451219G>A	Single base substitution
MUC5B	ENSG00000117983	chr11:g.1235140G>A	Single base substitution
S100P	ENSG00000163993	chr4:g.6693959C>T	Single base substitution
SLC34A2	ENSG00000157765	chr4:g.25664266C>T	Single base substitution
DDX6	ENSG00000110367	chr11:g.118765349A>C	Single base substitution
ZWINT	ENSG00000122952	chr10:g.56359792G>A	Single base substitution
LRRIQ3	ENSG00000162620	chr1:g.74041713C>A	Single base substitution
RRBP1	ENSG00000125844	chr20:g.17641910T>A	Single base substitution
TP53BP2	ENSG00000143514	chr1:g.223792517delATCAACCTAT	Small deletion
EXOC6	ENSG00000138190	chr10:g.92920025G>A	Single base substitution
MAP3K9	ENSG00000006432	chr14:g.70749964C>T	Single base substitution
HPS5	ENSG00000110756	chr11:g.18281982G>C	Single base substitution
TRPM1	ENSG00000134160	chr15:g.31060591C>T	Single base substitution
ZNF732	ENSG00000186777	chr4:g.271929C>T	Single base substitution
DPYSL2	ENSG00000092964	chr8:g.26627221G>A	Single base substitution
CLCNKB	ENSG00000184908	chr1:g.16049150delCC	Small deletion
LRRK1	ENSG00000154237	chr15:g.101055133G>A	Single base substitution
GAD2	ENSG00000136750	chr10:g.26270715G>A	Single base substitution
ADNP2	ENSG00000101544	chr18:g.80138686T>C	Single base substitution
MMP16	ENSG00000156103	chr8:g.88167776C>T	Single base substitution
PATZ1	ENSG00000100105	chr22:g.31327238C>T	Single base substitution
AASDHPPT	ENSG00000149313	chr11:g.106077711A>C	Single base substitution
UTP20	ENSG00000120800	chr12:g.101308308G>A	Single base substitution
TAF1L	ENSG00000122728	chr9:g.32632933G>C	Single base substitution
IL7R	ENSG00000168685	chr5:g.35876240C>T	Single base substitution
ADGRE3	ENSG00000131355	chr19:g.14663524G>A	Single base substitution
FRYL	ENSG00000075539	chr4:g.48512647G>A	Single base substitution
KIRREL2	ENSG00000126259	chr19:g.35857465T>A	Single base substitution
SEMA4G	ENSG00000095539	chr10:g.100973239C>T	Single base substitution
PEAR1	ENSG00000187800	chr1:g.156908929C>G	Single base substitution
LPPR5	ENSG00000117598	chr1:g.98956671_98956672insT	Small insertion
UBLCP1	ENSG00000164332	chr5:g.159270630delT	Small deletion
IMP4	ENSG00000136718	chr2:g.130346085C>T	Single base substitution
HEMGN	ENSG00000136929	chr9:g.97938199A>G	Single base substitution
DNAH5	ENSG00000039139	chr5:g.13841751C>T	Single base substitution
NUBPL	ENSG00000151413	chr14:g.31673571G>A	Single base substitution
C6	ENSG00000039537	chr5:g.41159122G>A	Single base substitution
UGT2B7	ENSG00000171234	chr4:g.69108108C>A	Single base substitution
STK35	ENSG00000125834	chr20:g.2117322C>T	Single base substitution
GCC2	ENSG00000135968	chr2:g.108489999C>T	Single base substitution
SLC40A1	ENSG00000138449	chr2:g.189580447C>T	Single base substitution
KIAA2026	ENSG00000183354	chr9:g.5921789delAACA	Small deletion
FAM188B	ENSG00000106125	chr7:g.30892031G>A	Single base substitution
CD14	ENSG00000170458	chr5:g.140632959G>A	Single base substitution
GGNBP2	ENSG00000278311	chr17:g.36578091G>A	Single base substitution
RRAS2	ENSG00000133818	chr11:g.14281611C>T	Single base substitution
DHX30	ENSG00000132153	chr3:g.47840899G>A	Single base substitution
TLL1	ENSG00000038295	chr4:g.166014530G>A	Single base substitution
TMEM236	ENSG00000148483	chr10:g.17752420C>T	Single base substitution
EGFLAM	ENSG00000164318	chr5:g.38407034G>A	Single base substitution
ICAM4	ENSG00000105371	chr19:g.10287708C>T	Single base substitution
IWS1	ENSG00000163166	chr2:g.127505090G>C	Single base substitution
LFNG	ENSG00000106003	chr7:g.2526877C>G	Single base substitution
PCDHGA9	ENSG00000261934	chr5:g.141403687G>T	Single base substitution
PREX1	ENSG00000124126	chr20:g.48629614C>T	Single base substitution
BRD4	ENSG00000141867	chr19:g.15242990_15242991insA	Small insertion
ARHGAP25	ENSG00000163219	chr2:g.68822541A>G	Single base substitution
DDX60	ENSG00000137628	chr4:g.168306451T>C	Single base substitution
NAT8L	ENSG00000185818	chr4:g.2063945G>A	Single base substitution
CD248	ENSG00000174807	chr11:g.66315345G>A	Single base substitution
S1PR4	ENSG00000125910	chr19:g.3179721G>T	Single base substitution
METTL3	ENSG00000165819	chr14:g.21503222A>C	Single base substitution
HELZ	ENSG00000198265	chr17:g.67166511C>T	Single base substitution
C1S	ENSG00000182326	chr12:g.7065280A>G	Single base substitution
GADL1	ENSG00000144644	chr3:g.30839071C>T	Single base substitution
ADAM22	ENSG00000008277	chr7:g.88131523A>T	Single base substitution
ATPAF2	ENSG00000171953	chr17:g.18018613C>T	Single base substitution
MYH11	ENSG00000133392	chr16:g.15715033C>T	Single base substitution
NUP133	ENSG00000069248	chr1:g.229444974G>A	Single base substitution
ZNF587B	ENSG00000269343	chr19:g.57841571G>A	Single base substitution
ANKRD36	ENSG00000135976	chr2:g.97211710G>A	Single base substitution
SORCS1	ENSG00000108018	chr10:g.106629338C>T	Single base substitution
ZNF841	ENSG00000197608	chr19:g.52077029C>T	Single base substitution
OXCT1	ENSG00000083720	chr5:g.41805623T>C	Single base substitution
CCDC7	ENSG00000216937	chr10:g.32567851G>T	Single base substitution
APBA1	ENSG00000107282	chr9:g.69452120A>G	Single base substitution
ZNF689	ENSG00000156853	chr16:g.30609568A>C	Single base substitution
CHRM3	ENSG00000133019	chr1:g.239907481G>A	Single base substitution
OVCH1	ENSG00000187950	chr12:g.29477536C>T	Single base substitution
DMRTC2	ENSG00000142025	chr19:g.41847513G>C	Single base substitution
EXOC4	ENSG00000131558	chr7:g.134064541C>T	Single base substitution
NANOG	ENSG00000111704	chr12:g.7794689C>A	Single base substitution
KEAP1	ENSG00000079999	chr19:g.10491682G>A	Single base substitution
LAMA5	ENSG00000130702	chr20:g.62317462C>T	Single base substitution
PLXNA3	ENSG00000130827	chrX:g.154467926G>A	Single base substitution
MN1	ENSG00000169184	chr22:g.27797730G>A	Single base substitution
USH2A	ENSG00000042781	chr1:g.216083573A>T	Single base substitution
ECM2	ENSG00000106823	chr9:g.92517863T>C	Single base substitution
FAM107B	ENSG00000065809	chr10:g.14521136G>A	Single base substitution
CTAGE9	ENSG00000236761	chr6:g.131710936C>A	Single base substitution
PCDHGA2	ENSG00000081853	chr5:g.141340961G>A	Single base substitution
BTLA	ENSG00000186265	chr3:g.112479671A>G	Single base substitution
CD9	ENSG00000010278	chr12:g.6235559C>G	Single base substitution
PIK3CD	ENSG00000171608	chr1:g.9717101C>T	Single base substitution
HPD	ENSG00000158104	chr12:g.121854774C>T	Single base substitution
CEP112	ENSG00000154240	chr17:g.65743124G>C	Single base substitution
OBSCN	ENSG00000154358	chr1:g.228256882G>A	Single base substitution
TAF1L	ENSG00000122728	chr9:g.32632435G>A	Single base substitution
ACE	ENSG00000159640	chr17:g.63480349C>T	Single base substitution
OR10G4	ENSG00000254737	chr11:g.124016111C>T	Single base substitution
SOGA3	ENSG00000255330	chr6:g.127475895G>A	Single base substitution
INSIG2	ENSG00000125629	chr2:g.118108343T>C	Single base substitution
APBA1	ENSG00000107282	chr9:g.69516806G>A	Single base substitution
DDX27	ENSG00000124228	chr20:g.49228770C>T	Single base substitution
KCNV1	ENSG00000164794	chr8:g.109972609C>T	Single base substitution
ERICH3	ENSG00000178965	chr1:g.74573144_74573145insC	Small insertion
DALRD3	ENSG00000178149	chr3:g.49020216G>A	Single base substitution
SLC26A11	ENSG00000181045	chr17:g.80227888G>A	Single base substitution
HIST2H3PS2	ENSG00000203818	chr1:g.143904498C>A	Single base substitution
CNTNAP5	ENSG00000155052	chr2:g.124434526A>G	Single base substitution
CCDC186	ENSG00000165813	chr10:g.114163110T>A	Single base substitution
LRP6	ENSG00000070018	chr12:g.12150988C>T	Single base substitution
KMT2C	ENSG00000055609	chr7:g.152181081G>C	Single base substitution
TTF1	ENSG00000125482	chr9:g.132401873G>A	Single base substitution
SP100	ENSG00000067066	chr2:g.230511147A>G	Single base substitution
CD1C	ENSG00000158481	chr1:g.158291338G>A	Single base substitution
LRRC8D	ENSG00000171492	chr1:g.89934830C>T	Single base substitution
CDH13	ENSG00000140945	chr16:g.83032137C>T	Single base substitution
EIF2B4	ENSG00000115211	chr2:g.27367597C>A	Single base substitution
DHX37	ENSG00000150990	chr12:g.124980525C>T	Single base substitution
KBTBD7	ENSG00000120696	chr13:g.41193462G>A	Single base substitution
HABP4	ENSG00000130956	chr9:g.96465402G>A	Single base substitution
ZNF665	ENSG00000197497	chr19:g.53165582G>C	Single base substitution
CDH13	ENSG00000140945	chr16:g.83602551T>A	Single base substitution
TNS3	ENSG00000136205	chr7:g.47368951G>A	Single base substitution
IQGAP2	ENSG00000145703	chr5:g.76562513delAGAGA	Small deletion
PTER	ENSG00000165983	chr10:g.16511116C>T	Single base substitution
DYNC1H1	ENSG00000197102	chr14:g.102008276C>A	Single base substitution
DCST2	ENSG00000163354	chr1:g.155033491C>T	Single base substitution
DCTN1	ENSG00000204843	chr2:g.74378101C>T	Single base substitution
ABCA1	ENSG00000165029	chr9:g.104792880delAGAGGAG	Small deletion
PAQR7	ENSG00000182749	chr1:g.25863232C>T	Single base substitution
TBX15	ENSG00000092607	chr1:g.118885162C>T	Single base substitution
PLXNA4	ENSG00000221866	chr7:g.132484881T>C	Single base substitution
CAMK2N2	ENSG00000163888	chr3:g.184261245C>A	Single base substitution
IGKV1-5	ENSG00000243466	chr2:g.88947596C>A	Single base substitution
NTMT1	ENSG00000148335	chr9:g.129635321G>T	Single base substitution
ZNFX1	ENSG00000124201	chr20:g.49264757G>A	Single base substitution
TBL1XR1	ENSG00000177565	chr3:g.177038173C>G	Single base substitution
SMOC1	ENSG00000198732	chr14:g.70013399G>A	Single base substitution
OR52M1	ENSG00000197790	chr11:g.4545692C>T	Single base substitution
LIMK2	ENSG00000182541	chr22:g.31267879G>C	Single base substitution
CNOT10	ENSG00000182973	chr3:g.32769939C>T	Single base substitution
ZWINT	ENSG00000122952	chr10:g.56360052C>A	Single base substitution
LRP4	ENSG00000134569	chr11:g.46876788C>T	Single base substitution
CLEC14A	ENSG00000176435	chr14:g.38255269G>A	Single base substitution
ZNF365	ENSG00000138311	chr10:g.62655517T>C	Single base substitution
ANGPT4	ENSG00000101280	chr20:g.881183C>T	Single base substitution
RP11-147L13.11	ENSG00000278730	chr17:g.68126822C>T	Single base substitution
KANK2	ENSG00000197256	chr19:g.11193933G>A	Single base substitution
WDR33	ENSG00000136709	chr2:g.127719514C>A	Single base substitution
NOTCH2	ENSG00000134250	chr1:g.119922273G>A	Single base substitution
CYLC1	ENSG00000183035	chrX:g.83874057C>T	Single base substitution
ILVBL	ENSG00000105135	chr19:g.15122775delCG	Small deletion
ATM	ENSG00000149311	chr11:g.108321338G>A	Single base substitution
MYOM3	ENSG00000142661	chr1:g.24082023G>T	Single base substitution
OR8U1	ENSG00000172199	chr11:g.56376122delTCCTATTGCCACTCCA	Small deletion
NCAPD2	ENSG00000010292	chr12:g.6510480G>A	Single base substitution
ATG2B	ENSG00000066739	chr14:g.96362922G>A	Single base substitution
LHX3	ENSG00000107187	chr9:g.136198685C>T	Single base substitution
SF3B3	ENSG00000189091	chr16:g.70555134G>A	Single base substitution
AQR	ENSG00000021776	chr15:g.34893765G>C	Single base substitution
AAK1	ENSG00000115977	chr2:g.69530058A>C	Single base substitution
POGZ	ENSG00000143442	chr1:g.151424098G>A	Single base substitution
WASF2	ENSG00000158195	chr1:g.27416078delTT	Small deletion
NLRP10	ENSG00000182261	chr11:g.7960138G>A	Single base substitution
MME	ENSG00000196549	chr3:g.155167006G>T	Single base substitution
CREB5	ENSG00000146592	chr7:g.28412852G>A	Single base substitution
BRF2	ENSG00000104221	chr8:g.37847120C>A	Single base substitution
GPR45	ENSG00000135973	chr2:g.105242434C>T	Single base substitution
TIMELESS	ENSG00000111602	chr12:g.56421963G>A	Single base substitution
JMJD1C	ENSG00000171988	chr10:g.63208721C>G	Single base substitution
GALNT12	ENSG00000119514	chr9:g.98845982C>T	Single base substitution
USP37	ENSG00000135913	chr2:g.218488379G>T	Single base substitution
CD5L	ENSG00000073754	chr1:g.157834448T>G	Single base substitution
SCN11A	ENSG00000168356	chr3:g.38950275G>A	Single base substitution
ZBED1	ENSG00000214717	chrX:g.2490751G>C	Single base substitution
PCDH9	ENSG00000184226	chr13:g.67228228C>T	Single base substitution
MRPL54	ENSG00000183617	chr19:g.3762709C>G	Single base substitution
NXPE3	ENSG00000144815	chr3:g.101801443C>G	Single base substitution
THRAP3	ENSG00000054118	chr1:g.36282669delTCTC	Small deletion
SLC6A18	ENSG00000164363	chr5:g.1244216C>T	Single base substitution
PPT2	ENSG00000221988	chr6:g.32154639G>A	Single base substitution
ZFP14	ENSG00000142065	chr19:g.36340141G>A	Single base substitution
TMEM87B	ENSG00000153214	chr2:g.112116115A>G	Single base substitution
PCNXL4	ENSG00000126773	chr14:g.60134105C>T	Single base substitution
GPR15	ENSG00000154165	chr3:g.98532433G>A	Single base substitution
PCDHGA1	ENSG00000204956	chr5:g.141332285C>T	Single base substitution
TCF3	ENSG00000071564	chr19:g.1615478C>T	Single base substitution
SYNPO	ENSG00000171992	chr5:g.150648439C>T	Single base substitution
MYRIP	ENSG00000170011	chr3:g.40233917C>T	Single base substitution
MRPS27	ENSG00000113048	chr5:g.72228201T>C	Single base substitution
USH2A	ENSG00000042781	chr1:g.216247084delT	Small deletion
OR10Q1	ENSG00000180475	chr11:g.58228152C>A	Single base substitution
ZNF687	ENSG00000143373	chr1:g.151288404delA	Small deletion
PCDHA3	ENSG00000255408	chr5:g.140801738G>A	Single base substitution
CCDC67	ENSG00000165325	chr11:g.93394479G>A	Single base substitution
A2M	ENSG00000175899	chr12:g.9077415T>G	Single base substitution
OPCML	ENSG00000183715	chr11:g.132436105A>T	Single base substitution
SYNE1	ENSG00000131018	chr6:g.152511050T>A	Single base substitution
ATXN1	ENSG00000124788	chr6:g.16328279C>T	Single base substitution
UTRN	ENSG00000152818	chr6:g.144516336T>C	Single base substitution
RASAL1	ENSG00000111344	chr12:g.113107178G>T	Single base substitution
RP11-395E19.2	ENSG00000276348	chr9:g.66976794C>T	Single base substitution
GPR158	ENSG00000151025	chr10:g.25598126C>T	Single base substitution
ATRN	ENSG00000088812	chr20:g.3576966_3576967insCCC	Small insertion
ZNF569	ENSG00000196437	chr19:g.37412987_37412988insTAA	Small insertion
SEC14L5	ENSG00000103184	chr16:g.4988268C>G	Single base substitution
ELMO1	ENSG00000155849	chr7:g.36870432G>A	Single base substitution
TP53	ENSG00000141510	chr17:g.7675082G>C	Single base substitution
CYFIP1	ENSG00000273749	chr15:g.22927957C>T	Single base substitution
KIAA1755	ENSG00000149633	chr20:g.38227160G>A	Single base substitution
BEND3	ENSG00000178409	chr6:g.107069472G>A	Single base substitution
GPR88	ENSG00000181656	chr1:g.100539561G>C	Single base substitution
SMOX	ENSG00000088826	chr20:g.4182782G>A	Single base substitution
KRT16P1	ENSG00000214856	chr17:g.18441216C>T	Single base substitution
MRPL28	ENSG00000086504	chr16:g.368564C>T	Single base substitution
WDR7	ENSG00000091157	chr18:g.56731586G>A	Single base substitution
NARS2	ENSG00000137513	chr11:g.78566236C>A	Single base substitution
TRANK1	ENSG00000168016	chr3:g.36833740C>T	Single base substitution
SDK1	ENSG00000146555	chr7:g.4158545C>T	Single base substitution
BIRC8	ENSG00000163098	chr19:g.53291178G>A	Single base substitution
FSTL3	ENSG00000070404	chr19:g.681555G>A	Single base substitution
TVP23C	ENSG00000175106	chr17:g.15503041C>A	Single base substitution
POGZ	ENSG00000143442	chr1:g.151408497C>T	Single base substitution
DLG5	ENSG00000151208	chr10:g.77821297C>T	Single base substitution
CDC42BPG	ENSG00000171219	chr11:g.64839076G>T	Single base substitution
JAG2	ENSG00000184916	chr14:g.105155867C>T	Single base substitution
C10orf120	ENSG00000183559	chr10:g.122698168G>A	Single base substitution
FABP6	ENSG00000170231	chr5:g.160199055C>A	Single base substitution
AIM1L	ENSG00000176092	chr1:g.26345480delTT	Small deletion
CLIC6	ENSG00000159212	chr21:g.34670728T>C	Single base substitution
HIPK1	ENSG00000163349	chr1:g.113963455G>A	Single base substitution
KCNAB2	ENSG00000069424	chr1:g.6098578G>A	Single base substitution
CTDSP1	ENSG00000144579	chr2:g.218404609C>G	Single base substitution
GBF1	ENSG00000107862	chr10:g.102380334A>G	Single base substitution
OR7A5	ENSG00000188269	chr19:g.14827847T>A	Single base substitution
A1CF	ENSG00000148584	chr10:g.50836073C>A	Single base substitution
IGF2R	ENSG00000197081	chr6:g.160073313T>C	Single base substitution
CEP85L	ENSG00000111860	chr6:g.118511308G>A	Single base substitution
GLB1	ENSG00000170266	chr3:g.33068245G>A	Single base substitution
NOL9	ENSG00000162408	chr1:g.6525821G>C	Single base substitution
TRIM5	ENSG00000132256	chr11:g.5665100G>A	Single base substitution
MAGEA4	ENSG00000147381	chrX:g.151923823A>G	Single base substitution
TEX14	ENSG00000121101	chr17:g.58621693G>A	Single base substitution
OR1N1	ENSG00000171505	chr9:g.122526457C>A	Single base substitution
ITGA5	ENSG00000161638	chr12:g.54409497G>T	Single base substitution
PRSS36	ENSG00000178226	chr16:g.31145899C>T	Single base substitution
EGF	ENSG00000138798	chr4:g.109976057T>A	Single base substitution
PHF21A	ENSG00000135365	chr11:g.45938289G>A	Single base substitution
PLCH1	ENSG00000114805	chr3:g.155481466G>A	Single base substitution
CALHM1	ENSG00000185933	chr10:g.103455674G>A	Single base substitution
GYPB	ENSG00000250361	chr4:g.143997550C>T	Single base substitution
BTBD11	ENSG00000151136	chr12:g.107520586C>A	Single base substitution
ACTR1B	ENSG00000115073	chr2:g.97659434C>T	Single base substitution
MSGN1	ENSG00000151379	chr2:g.17816819C>T	Single base substitution
FRY	ENSG00000073910	chr13:g.32262330C>T	Single base substitution
CGB7	ENSG00000196337	chr19:g.49054948G>A	Single base substitution
MTUS2	ENSG00000132938	chr13:g.29025368G>A	Single base substitution
C10orf99	ENSG00000188373	chr10:g.84173908C>G	Single base substitution
SPTBN1	ENSG00000115306	chr2:g.54655193C>G	Single base substitution
KRTAP10-4	ENSG00000215454	chr21:g.44574135T>G	Single base substitution
CACNA1A	ENSG00000141837	chr19:g.13303873G>A	Single base substitution
LRRC8A	ENSG00000136802	chr9:g.128909313G>A	Single base substitution
KLF5	ENSG00000102554	chr13:g.73062234T>C	Single base substitution
GDF11	ENSG00000135414	chr12:g.55749652G>A	Single base substitution
PDS5A	ENSG00000121892	chr4:g.39976555T>C	Single base substitution
DYRK3	ENSG00000143479	chr1:g.206647932G>A	Single base substitution
MUC17	ENSG00000169876	chr7:g.101036262G>A	Single base substitution
SOX3	ENSG00000134595	chrX:g.140504999G>A	Single base substitution
ANAPC5	ENSG00000089053	chr12:g.121328410C>T	Single base substitution
REN	ENSG00000143839	chr1:g.204159422G>A	Single base substitution
FCGBP	ENSG00000275395	chr19:g.39875783G>A	Single base substitution
ADAMTS13	ENSG00000160323	chr9:g.133459040G>A	Single base substitution
CD82	ENSG00000085117	chr11:g.44605366C>T	Single base substitution
EPPK1	ENSG00000261150	chr8:g.143867755C>T	Single base substitution
PDE3A	ENSG00000172572	chr12:g.20654193A>G	Single base substitution
CARS2	ENSG00000134905	chr13:g.110641534delTCCTCAG	Small deletion
OR51B4	ENSG00000183251	chr11:g.5301043G>A	Single base substitution
USP36	ENSG00000055483	chr17:g.78798397G>A	Single base substitution
SMAD4	ENSG00000141646	chr18:g.51065524T>A	Single base substitution
TUBGCP4	ENSG00000137822	chr15:g.43400079G>A	Single base substitution
ZFP57	ENSG00000204644	chr6:g.29673439C>T	Single base substitution
C1orf87	ENSG00000162598	chr1:g.60055255G>C	Single base substitution
ASB17	ENSG00000154007	chr1:g.75932099C>T	Single base substitution
QKI	ENSG00000112531	chr6:g.163478897G>T	Single base substitution
PRPF40B	ENSG00000110844	chr12:g.49631525C>T	Single base substitution
BANK1	ENSG00000153064	chr4:g.102060355A>C	Single base substitution
KLF12	ENSG00000118922	chr13:g.73695562G>A	Single base substitution
DNAJC13	ENSG00000138246	chr3:g.132446551G>T	Single base substitution
CCNG2	ENSG00000138764	chr4:g.77160946A>G	Single base substitution
KMT2E	ENSG00000005483	chr7:g.105107206G>A	Single base substitution
ANO10	ENSG00000160746	chr3:g.43605721delT	Small deletion
ZNF841	ENSG00000197608	chr19:g.52065902T>C	Single base substitution
SBSN	ENSG00000189001	chr19:g.35527934G>A	Single base substitution
RALYL	ENSG00000184672	chr8:g.84529558C>G	Single base substitution
TTLL10	ENSG00000162571	chr1:g.1182415C>G	Single base substitution
POLDIP2	ENSG00000004142	chr17:g.28351729C>A	Single base substitution
AHRR	ENSG00000063438	chr5:g.427881G>A	Single base substitution
STIL	ENSG00000123473	chr1:g.47251719C>A	Single base substitution
SLC4A9	ENSG00000113073	chr5:g.140365911C>T	Single base substitution
NRDE2	ENSG00000119720	chr14:g.90290490C>G	Single base substitution
B9D1	ENSG00000108641	chr17:g.19343844G>A	Single base substitution
TP73-AS1	ENSG00000227372	chr1:g.3745774C>T	Single base substitution
TRIM27	ENSG00000204713	chr6:g.28907294T>C	Single base substitution
FAM83D	ENSG00000101447	chr20:g.38951591G>T	Single base substitution
LRRC49	ENSG00000137821	chr15:g.71012892T>C	Single base substitution
KAL1	ENSG00000011201	chrX:g.8585368T>C	Single base substitution
AGPAT2	ENSG00000169692	chr9:g.136687251A>T	Single base substitution
TRPC6	ENSG00000137672	chr11:g.101504230G>A	Single base substitution
ZNF781	ENSG00000196381	chr19:g.37669582G>A	Single base substitution
CPSF6	ENSG00000111605	chr12:g.69257890delC	Small deletion
CHAMP1	ENSG00000198824	chr13:g.114324040A>T	Single base substitution
MYLIP	ENSG00000007944	chr6:g.16145087T>C	Single base substitution
TRIP12	ENSG00000153827	chr2:g.229860468A>G	Single base substitution
EIF3M	ENSG00000149100	chr11:g.32589075C>T	Single base substitution
PTPRF	ENSG00000142949	chr1:g.43553588G>A	Single base substitution
VCAN	ENSG00000038427	chr5:g.83520100G>A	Single base substitution
RHOT1	ENSG00000126858	chr17:g.32150866C>T	Single base substitution
HDHD3	ENSG00000119431	chr9:g.113374098G>A	Single base substitution
TP53	ENSG00000141510	chr17:g.7675088C>T	Single base substitution
GPR119	ENSG00000147262	chrX:g.130385124C>T	Single base substitution
DSP	ENSG00000096696	chr6:g.7574788G>A	Single base substitution
CACNA1B	ENSG00000148408	chr9:g.138046939G>A	Single base substitution
STOML1	ENSG00000067221	chr15:g.73988783G>A	Single base substitution
PLCXD2	ENSG00000240891	chr3:g.111708093C>T	Single base substitution
CAP2	ENSG00000112186	chr6:g.17556494delA	Small deletion
NES	ENSG00000132688	chr1:g.156677219T>C	Single base substitution
KMT2D	ENSG00000167548	chr12:g.49034168G>A	Single base substitution
SERPIND1	ENSG00000099937	chr22:g.20786997C>G	Single base substitution
CDK5RAP3	ENSG00000108465	chr17:g.47976753G>A	Single base substitution
ZNFX1	ENSG00000124201	chr20:g.49248645C>T	Single base substitution
ITGB8	ENSG00000105855	chr7:g.20409987G>A	Single base substitution
TTC38	ENSG00000075234	chr22:g.46289507G>A	Single base substitution
LYST	ENSG00000143669	chr1:g.235677608T>C	Single base substitution
HINFP	ENSG00000172273	chr11:g.119131966C>G	Single base substitution
LRBA	ENSG00000198589	chr4:g.150908674C>T	Single base substitution
TSHR	ENSG00000165409	chr14:g.80955816C>T	Single base substitution
ST6GALNAC5	ENSG00000117069	chr1:g.77063219C>T	Single base substitution
TGFBRAP1	ENSG00000135966	chr2:g.105308023C>T	Single base substitution
ZNF468	ENSG00000204604	chr19:g.52840732T>G	Single base substitution
LVRN	ENSG00000172901	chr5:g.116001220C>T	Single base substitution
NFATC2	ENSG00000101096	chr20:g.51523529C>T	Single base substitution
TRPV6	ENSG00000165125	chr7:g.142877853C>T	Single base substitution
EVC	ENSG00000072840	chr4:g.5753906G>A	Single base substitution
INPP5D	ENSG00000168918	chr2:g.233125758G>A	Single base substitution
OR5M8	ENSG00000181371	chr11:g.56490960C>A	Single base substitution
GCN1L1	ENSG00000089154	chr12:g.120149623G>A	Single base substitution
SVEP1	ENSG00000165124	chr9:g.110445895T>C	Single base substitution
KIAA1462	ENSG00000165757	chr10:g.30017892C>G	Single base substitution
C22orf24	ENSG00000128254	chr22:g.31934047C>T	Single base substitution
UBAC1	ENSG00000130560	chr9:g.135945918G>C	Single base substitution
MYO10	ENSG00000145555	chr5:g.16670908C>A	Single base substitution
ARAF	ENSG00000078061	chrX:g.47568874G>A	Single base substitution
KBTBD3	ENSG00000182359	chr11:g.106058919T>C	Single base substitution
BCOR	ENSG00000183337	chrX:g.40073017delGATGTAACTT	Small deletion
ASXL1	ENSG00000171456	chr20:g.32433429C>T	Single base substitution
DROSHA	ENSG00000113360	chr5:g.31464274C>T	Single base substitution
TUSC1	ENSG00000198680	chr9:g.25678102C>A	Single base substitution
ZNF516	ENSG00000101493	chr18:g.76380020T>A	Single base substitution
GLI2	ENSG00000074047	chr2:g.120990644A>T	Single base substitution
ABCA4	ENSG00000198691	chr1:g.94121041C>T	Single base substitution
SEC16B	ENSG00000120341	chr1:g.177940710G>A	Single base substitution
ZNF43	ENSG00000198521	chr19:g.21808187G>C	Single base substitution
ERBB3	ENSG00000065361	chr12:g.56093511C>T	Single base substitution
ADGRF4	ENSG00000153294	chr6:g.47714939C>T	Single base substitution
PTPN21	ENSG00000070778	chr14:g.88479550C>T	Single base substitution
B4GALNT2	ENSG00000167080	chr17:g.49169722C>T	Single base substitution
ZNF876P	ENSG00000198155	chr4:g.254075G>A	Single base substitution
FCGR2B	ENSG00000072694	chr1:g.161673003G>T	Single base substitution
LRRC41	ENSG00000132128	chr1:g.46281259C>T	Single base substitution
SLC13A5	ENSG00000141485	chr17:g.6707148C>T	Single base substitution
POLG2	ENSG00000256525	chr17:g.64496964C>T	Single base substitution
DNAH10	ENSG00000197653	chr12:g.123931943C>A	Single base substitution
PCDHA9	ENSG00000204961	chr5:g.140849798C>G	Single base substitution
NIN	ENSG00000100503	chr14:g.50758192C>T	Single base substitution
IL21	ENSG00000138684	chr4:g.122612874delTT	Small deletion
HSPG2	ENSG00000142798	chr1:g.21852991G>A	Single base substitution
KLK6	ENSG00000167755	chr19:g.50959300G>A	Single base substitution
SLC30A4	ENSG00000104154	chr15:g.45522045delTCTC	Small deletion
SLX4	ENSG00000188827	chr16:g.3606525G>A	Single base substitution
ALS2CL	ENSG00000178038	chr3:g.46676945G>A	Single base substitution
AC097374.2	ENSG00000259848	chr2:g.94887026T>C	Single base substitution
EPHB2	ENSG00000133216	chr1:g.22892930C>T	Single base substitution
ZBED1	ENSG00000214717	chrX:g.2489737G>A	Single base substitution
ST14	ENSG00000149418	chr11:g.130189847G>A	Single base substitution
ZNF286B	ENSG00000249459	chr17:g.18662827G>A	Single base substitution
MYO5B	ENSG00000167306	chr18:g.49877860T>C	Single base substitution
AC100757.1	ENSG00000221000	chr15:g.22429593G>A	Single base substitution
C12orf10	ENSG00000139637	chr12:g.53299955T>C	Single base substitution
CDH15	ENSG00000129910	chr16:g.89185205G>A	Single base substitution
SPRR1A	ENSG00000169474	chr1:g.152985371G>T	Single base substitution
SWAP70	ENSG00000133789	chr11:g.9724828T>G	Single base substitution
SLC16A11	ENSG00000174326	chr17:g.7041772C>T	Single base substitution
MYLK4	ENSG00000145949	chr6:g.2680255G>A	Single base substitution
SLFN13	ENSG00000154760	chr17:g.35441094C>T	Single base substitution
TSTA3	ENSG00000104522	chr8:g.143614857C>T	Single base substitution
CCDC155	ENSG00000161609	chr19:g.49394555C>T	Single base substitution
PIEZO2	ENSG00000154864	chr18:g.10696537G>A	Single base substitution
MYO3A	ENSG00000095777	chr10:g.26157466C>T	Single base substitution
ANAPC1	ENSG00000153107	chr2:g.111862477T>C	Single base substitution
BCL11A	ENSG00000119866	chr2:g.60462182G>A	Single base substitution
EOGT	ENSG00000163378	chr3:g.68998062C>T	Single base substitution
RYR2	ENSG00000198626	chr1:g.237783921C>T	Single base substitution
IGHMBP2	ENSG00000132740	chr11:g.68908276C>T	Single base substitution
CES4A	ENSG00000172824	chr16:g.67003128C>T	Single base substitution
EPHA1	ENSG00000146904	chr7:g.143399263C>T	Single base substitution
CACNA2D4	ENSG00000151062	chr12:g.1879006C>T	Single base substitution
TRIM68	ENSG00000167333	chr11:g.4605257C>T	Single base substitution
RYR2	ENSG00000198626	chr1:g.237784247G>A	Single base substitution
ALDH1B1	ENSG00000137124	chr9:g.38397189C>T	Single base substitution
FAM83G	ENSG00000188522	chr17:g.18971468G>A	Single base substitution
BUD13	ENSG00000137656	chr11:g.116748537G>A	Single base substitution
COL11A2	ENSG00000204248	chr6:g.33170899C>T	Single base substitution
ITFG3	ENSG00000167930	chr16:g.259489A>G	Single base substitution
ATP2B1	ENSG00000070961	chr12:g.89626532T>C	Single base substitution
GALNT15	ENSG00000131386	chr3:g.16175422C>T	Single base substitution
SYT9	ENSG00000170743	chr11:g.7303182G>T	Single base substitution
PCDH19	ENSG00000165194	chrX:g.100407415G>A	Single base substitution
KIF20A	ENSG00000112984	chr5:g.138184860G>A	Single base substitution
PCDHA6	ENSG00000081842	chr5:g.140829792G>A	Single base substitution
PLXNB1	ENSG00000164050	chr3:g.48410942T>G	Single base substitution
ATP8A1	ENSG00000124406	chr4:g.42574667C>T	Single base substitution
ATP13A4	ENSG00000127249	chr3:g.193491375G>A	Single base substitution
HKDC1	ENSG00000156510	chr10:g.69265819G>A	Single base substitution
ONECUT1	ENSG00000169856	chr15:g.52788802G>A	Single base substitution
TRO	ENSG00000067445	chrX:g.54931228C>G	Single base substitution
ABCB7	ENSG00000131269	chrX:g.75098983C>A	Single base substitution
SFRP5	ENSG00000120057	chr10:g.97767849G>A	Single base substitution
ADCK2	ENSG00000133597	chr7:g.140694880G>A	Single base substitution
SLC25A23	ENSG00000125648	chr19:g.6454468G>T	Single base substitution
MSGN1	ENSG00000151379	chr2:g.17817094C>A	Single base substitution
SLC4A4	ENSG00000080493	chr4:g.71236647A>T	Single base substitution
DGKH	ENSG00000102780	chr13:g.42168786A>G	Single base substitution
MRPL10	ENSG00000159111	chr17:g.47824272T>A	Single base substitution
COTL1	ENSG00000103187	chr16:g.84566950G>A	Single base substitution
HEPACAM	ENSG00000165478	chr11:g.124923931T>G	Single base substitution
MT1A	ENSG00000205362	chr16:g.56638759C>T	Single base substitution
TMEM251	ENSG00000153485	chr14:g.93185291C>T	Single base substitution
PROZ	ENSG00000126231	chr13:g.113170470A>C	Single base substitution
ARHGAP30	ENSG00000186517	chr1:g.161049242G>A	Single base substitution
SGSM1	ENSG00000167037	chr22:g.24898544C>T	Single base substitution
WDR91	ENSG00000105875	chr7:g.135204270G>A	Single base substitution
ERBB4	ENSG00000178568	chr2:g.211424242G>A	Single base substitution
CDCA2	ENSG00000184661	chr8:g.25484000A>C	Single base substitution
SOX30	ENSG00000039600	chr5:g.157651112C>A	Single base substitution
APBB2	ENSG00000163697	chr4:g.40827177A>G	Single base substitution
MYD88	ENSG00000172936	chr3:g.38140512C>T	Single base substitution
NASP	ENSG00000132780	chr1:g.45607986G>A	Single base substitution
CACNB1	ENSG00000067191	chr17:g.39177423G>A	Single base substitution
DMTF1	ENSG00000135164	chr7:g.87188127_87188128insA	Small insertion
CCDC88C	ENSG00000015133	chr14:g.91321171G>A	Single base substitution
ESCO1	ENSG00000141446	chr18:g.21532504delTCTTCCGACGCATCATGCTGAATACCCATATTCG	Small deletion
PCDHB15	ENSG00000113248	chr5:g.141245763G>A	Single base substitution
CNTNAP5	ENSG00000155052	chr2:g.124763994G>A	Single base substitution
MKI67	ENSG00000148773	chr10:g.128101687G>A	Single base substitution
UTRN	ENSG00000152818	chr6:g.144678462C>T	Single base substitution
CLDN16	ENSG00000113946	chr3:g.190404912C>T	Single base substitution
GALNT8	ENSG00000130035	chr12:g.4765473C>T	Single base substitution
CGB5	ENSG00000189052	chr19:g.49044643C>T	Single base substitution
COL4A2	ENSG00000134871	chr13:g.110436275G>A	Single base substitution
CBX6	ENSG00000183741	chr22:g.38866590A>T	Single base substitution
RAP1GAP	ENSG00000076864	chr1:g.21598447G>A	Single base substitution
BNC1	ENSG00000169594	chr15:g.83264496A>T	Single base substitution
SECISBP2	ENSG00000187742	chr9:g.89325608T>G	Single base substitution
TGM1	ENSG00000092295	chr14:g.24249260_24249261insG	Small insertion
LPAR5	ENSG00000184574	chr12:g.6620113C>T	Single base substitution
BSN	ENSG00000164061	chr3:g.49660721G>A	Single base substitution
ABCA7	ENSG00000064687	chr19:g.1045144C>T	Single base substitution
VRTN	ENSG00000133980	chr14:g.74358372G>A	Single base substitution
MBD1	ENSG00000141644	chr18:g.50273410G>A	Single base substitution
HELB	ENSG00000127311	chr12:g.66304814G>C	Single base substitution
RBP3	ENSG00000265203	chr10:g.47348565G>T	Single base substitution
RELT	ENSG00000054967	chr11:g.73392263C>T	Single base substitution
TMEM30A	ENSG00000112697	chr6:g.75284537T>G	Single base substitution
CITED2	ENSG00000164442	chr6:g.139373914C>A	Single base substitution
TXNIP	ENSG00000265972	chr1:g.145993871G>A	Single base substitution
TNXB	ENSG00000168477	chr6:g.32049549C>A	Single base substitution
NCAPD3	ENSG00000151503	chr11:g.134160055C>T	Single base substitution
OLFM1	ENSG00000130558	chr9:g.135119737C>T	Single base substitution
MECOM	ENSG00000085276	chr3:g.169116570C>G	Single base substitution
GTF3C5	ENSG00000148308	chr9:g.133030975delG	Small deletion
MEN1	ENSG00000133895	chr11:g.64807950G>A	Single base substitution
POLR1B	ENSG00000125630	chr2:g.112575328C>G	Single base substitution
ZNF142	ENSG00000115568	chr2:g.218643170C>A	Single base substitution
GSDMB	ENSG00000073605	chr17:g.39906144G>A	Single base substitution
ULK2	ENSG00000083290	chr17:g.19796244A>T	Single base substitution
MYOF	ENSG00000138119	chr10:g.93343909A>G	Single base substitution
RYR2	ENSG00000198626	chr1:g.237506802G>T	Single base substitution
XKR3	ENSG00000172967	chr22:g.16783679G>A	Single base substitution
GALK1	ENSG00000108479	chr17:g.75763126C>T	Single base substitution
TRIM33	ENSG00000197323	chr1:g.114402868G>A	Single base substitution
PCDHA4	ENSG00000204967	chr5:g.140807822T>C	Single base substitution
FAM47A	ENSG00000185448	chrX:g.34132187G>A	Single base substitution
NCOR1	ENSG00000141027	chr17:g.16139142delC	Small deletion
THRA	ENSG00000126351	chr17:g.40093092G>A	Single base substitution
KIAA1429	ENSG00000164944	chr8:g.94526935G>A	Single base substitution
WNT7A	ENSG00000154764	chr3:g.13818970G>A	Single base substitution
CSF1R	ENSG00000182578	chr5:g.150080826C>T	Single base substitution
ARHGAP39	ENSG00000147799	chr8:g.144548060G>A	Single base substitution
PIK3R5	ENSG00000141506	chr17:g.8888240G>A	Single base substitution
CFAP46	ENSG00000171811	chr10:g.132851252G>A	Single base substitution
DHX57	ENSG00000163214	chr2:g.38826622G>A	Single base substitution
RGL3	ENSG00000205517	chr19:g.11416998C>A	Single base substitution
ZNF730	ENSG00000183850	chr19:g.23146162G>A	Single base substitution
MTHFD1L	ENSG00000120254	chr6:g.150922247C>T	Single base substitution
GALNT3	ENSG00000115339	chr2:g.165757170A>G	Single base substitution
PASD1	ENSG00000166049	chrX:g.151623058C>T	Single base substitution
ZNF683	ENSG00000176083	chr1:g.26364838C>A	Single base substitution
PILRA	ENSG00000085514	chr7:g.100374265C>T	Single base substitution
CRY2	ENSG00000121671	chr11:g.45862143C>T	Single base substitution
TMEM131	ENSG00000075568	chr2:g.97760925A>G	Single base substitution
ZNF512	ENSG00000243943	chr2:g.27599657C>T	Single base substitution
NINL	ENSG00000101004	chr20:g.25476169G>T	Single base substitution
CDH8	ENSG00000150394	chr16:g.61901440delT	Small deletion
TPCN1	ENSG00000186815	chr12:g.113226935G>A	Single base substitution
SUN2	ENSG00000100242	chr22:g.38751333G>C	Single base substitution
BLM	ENSG00000197299	chr15:g.90803609G>A	Single base substitution
ZNF165	ENSG00000197279	chr6:g.28089441A>C	Single base substitution
ITGA7	ENSG00000135424	chr12:g.55698521C>A	Single base substitution
KLHL20	ENSG00000076321	chr1:g.173751905C>A	Single base substitution
HERC2	ENSG00000128731	chr15:g.28238153C>T	Single base substitution
ATRX	ENSG00000085224	chrX:g.77599758C>A	Single base substitution
SORCS2	ENSG00000184985	chr4:g.7682786A>T	Single base substitution
SLCO2A1	ENSG00000174640	chr3:g.133945240G>T	Single base substitution
C17orf67	ENSG00000214226	chr17:g.56815781A>G	Single base substitution
CPLX4	ENSG00000166569	chr18:g.59318313delC	Small deletion
SCAF1	ENSG00000126461	chr19:g.49651394G>A	Single base substitution
TRAPPC10	ENSG00000160218	chr21:g.44083221T>C	Single base substitution
RFC5	ENSG00000111445	chr12:g.118025776C>G	Single base substitution
VWA3A	ENSG00000175267	chr16:g.22121032C>A	Single base substitution
ESPL1	ENSG00000135476	chr12:g.53272791T>G	Single base substitution
ADAMTS13	ENSG00000160323	chr9:g.133459101G>A	Single base substitution
NEDD1	ENSG00000139350	chr12:g.96937201A>G	Single base substitution
TTN	ENSG00000155657	chr2:g.178561075C>T	Single base substitution
ZNF536	ENSG00000198597	chr19:g.30548032C>T	Single base substitution
CHD1	ENSG00000153922	chr5:g.98883107C>T	Single base substitution
APOL4	ENSG00000100336	chr22:g.36191677T>C	Single base substitution
SYNE1	ENSG00000131018	chr6:g.152428292G>A	Single base substitution
PRKCA	ENSG00000154229	chr17:g.66732702C>T	Single base substitution
UBE3B	ENSG00000151148	chr12:g.109510437C>G	Single base substitution
MYL6	ENSG00000092841	chr12:g.56158596G>A	Single base substitution
INTS7	ENSG00000143493	chr1:g.211944811C>T	Single base substitution
AHSA1	ENSG00000100591	chr14:g.77469235G>A	Single base substitution
BTN2A1	ENSG00000112763	chr6:g.26468742A>C	Single base substitution
CACNA2D1	ENSG00000153956	chr7:g.81961976A>C	Single base substitution
ELAVL2	ENSG00000107105	chr9:g.23731125C>G	Single base substitution
SI	ENSG00000090402	chr3:g.164998570G>A	Single base substitution
ATAD3C	ENSG00000215915	chr1:g.1450634G>T	Single base substitution
CDK5RAP1	ENSG00000101391	chr20:g.33374140G>A	Single base substitution
TRAC	ENSG00000277734	chr14:g.22550646C>T	Single base substitution
NR2C2AP	ENSG00000184162	chr19:g.19202188G>T	Single base substitution
ATP6V1C2	ENSG00000143882	chr2:g.10778600A>C	Single base substitution
BCL6	ENSG00000113916	chr3:g.187733547G>A	Single base substitution
KCNB2	ENSG00000182674	chr8:g.72937089A>C	Single base substitution
ABLIM1	ENSG00000099204	chr10:g.114447918G>A	Single base substitution
OBSCN	ENSG00000154358	chr1:g.228245533A>G	Single base substitution
ARMCX5	ENSG00000125962	chrX:g.102603696A>G	Single base substitution
MTHFD1L	ENSG00000120254	chr6:g.150887921delC	Small deletion
ZNF124	ENSG00000196418	chr1:g.247157093G>A	Single base substitution
MYO6	ENSG00000196586	chr6:g.75891272G>A	Single base substitution
KDR	ENSG00000128052	chr4:g.55088870G>A	Single base substitution
FAM161A	ENSG00000170264	chr2:g.61839488G>T	Single base substitution
NEK5	ENSG00000197168	chr13:g.52087403T>G	Single base substitution
SHANK1	ENSG00000161681	chr19:g.50666658delGGCCTCCGCTGGCTCCTAGCGCCC	Small deletion
FGFR3	ENSG00000068078	chr4:g.1806102G>A	Single base substitution
DHX8	ENSG00000067596	chr17:g.43521537C>T	Single base substitution
PPRC1	ENSG00000148840	chr10:g.102148883A>G	Single base substitution
TMEM106A	ENSG00000184988	chr17:g.43217907C>T	Single base substitution
RAB40C	ENSG00000197562	chr16:g.626092G>A	Single base substitution
CFAP54	ENSG00000188596	chr12:g.96743471C>T	Single base substitution
UBR5	ENSG00000104517	chr8:g.102281440G>A	Single base substitution
DIS3L2	ENSG00000144535	chr2:g.232263277G>A	Single base substitution
MTTP	ENSG00000138823	chr4:g.99613123C>A	Single base substitution
PPARA	ENSG00000186951	chr22:g.46218386G>A	Single base substitution
MXRA5	ENSG00000101825	chrX:g.3310562_3310563insG	Small insertion
RPEL1	ENSG00000235376	chr10:g.103246259C>T	Single base substitution
TMEM86B	ENSG00000180089	chr19:g.55227372G>A	Single base substitution
PKD1L1	ENSG00000158683	chr7:g.47880737C>A	Single base substitution
BACH2	ENSG00000112182	chr6:g.89950686G>A	Single base substitution
NHP2L1	ENSG00000100138	chr22:g.41675028G>A	Single base substitution
OTOGL	ENSG00000165899	chr12:g.80256453C>A	Single base substitution
METTL22	ENSG00000067365	chr16:g.8629058C>T	Single base substitution
KIAA0922	ENSG00000121210	chr4:g.153596332C>T	Single base substitution
XRCC6P5	ENSG00000215070	chrX:g.99719790T>C	Single base substitution
HRNR	ENSG00000197915	chr1:g.152213783C>A	Single base substitution
TYW1	ENSG00000198874	chr7:g.67014438G>A	Single base substitution
ZDHHC5	ENSG00000156599	chr11:g.57699013G>A	Single base substitution
DIP2A	ENSG00000160305	chr21:g.46567711G>A	Single base substitution
PCSK2	ENSG00000125851	chr20:g.17481679C>T	Single base substitution
SLC27A5	ENSG00000083807	chr19:g.58501368A>T	Single base substitution
CBL	ENSG00000110395	chr11:g.119299787C>A	Single base substitution
ATOH1	ENSG00000172238	chr4:g.93829494A>G	Single base substitution
S100G	ENSG00000169906	chrX:g.16654519_16654520insG	Small insertion
DMBT1	ENSG00000187908	chr10:g.122598872G>A	Single base substitution
DOCK10	ENSG00000135905	chr2:g.224787375T>A	Single base substitution
SNCAIP	ENSG00000064692	chr5:g.122450846C>A	Single base substitution
SIGLEC8	ENSG00000105366	chr19:g.51452565C>T	Single base substitution
TRPV5	ENSG00000127412	chr7:g.142909541C>T	Single base substitution
SPTA1	ENSG00000163554	chr1:g.158669748G>A	Single base substitution
UTP20	ENSG00000120800	chr12:g.101333428G>A	Single base substitution
ACSS2	ENSG00000131069	chr20:g.34921351G>T	Single base substitution
ZFAT	ENSG00000066827	chr8:g.134520972delC	Small deletion
PCDHGC4	ENSG00000242419	chr5:g.141486319C>T	Single base substitution
AOAH	ENSG00000136250	chr7:g.36522112A>G	Single base substitution
GLT6D1	ENSG00000204007	chr9:g.135626163C>T	Single base substitution
ORMDL1	ENSG00000128699	chr2:g.189771892C>T	Single base substitution
FGF10	ENSG00000070193	chr5:g.44388498C>T	Single base substitution
TIMM8B	ENSG00000150779	chr11:g.112085223G>A	Single base substitution
ANKRD33	ENSG00000167612	chr12:g.51890739G>C	Single base substitution
CH17-140K24.8	ENSG00000279983	chr5:g.141236842A>G	Single base substitution
COL5A2	ENSG00000204262	chr2:g.189041615G>A	Single base substitution
MUL1	ENSG00000090432	chr1:g.20502164C>T	Single base substitution
ZNF512	ENSG00000243943	chr2:g.27615213C>G	Single base substitution
SGIP1	ENSG00000118473	chr1:g.66682358G>A	Single base substitution
PRIMPOL	ENSG00000164306	chr4:g.184694829C>A	Single base substitution
GSTK1	ENSG00000197448	chr7:g.143264138G>A	Single base substitution
DCLRE1A	ENSG00000198924	chr10:g.113850279G>A	Single base substitution
MKL2	ENSG00000186260	chr16:g.14210297G>A	Single base substitution
TNR	ENSG00000116147	chr1:g.175365019T>C	Single base substitution
LPPR2	ENSG00000105520	chr19:g.11364174G>A	Single base substitution
BPIFB1	ENSG00000125999	chr20:g.33303009C>A	Single base substitution
RAMP1	ENSG00000132329	chr2:g.237877361A>G	Single base substitution
TUBA3E	ENSG00000152086	chr2:g.130193884delT	Small deletion
FBXO36	ENSG00000153832	chr2:g.229996906T>G	Single base substitution
DGKK	ENSG00000274588	chrX:g.50470362G>T	Single base substitution
KCNH7	ENSG00000184611	chr2:g.162423506C>T	Single base substitution
ZNF827	ENSG00000151612	chr4:g.145902168G>C	Single base substitution
ARHGEF37	ENSG00000183111	chr5:g.149624091G>A	Single base substitution
EIF5B	ENSG00000158417	chr2:g.99398807delA	Small deletion
MSH3	ENSG00000113318	chr5:g.80656441C>T	Single base substitution
FAM105A	ENSG00000145569	chr5:g.14601375delTTGA	Small deletion
GRM6	ENSG00000113262	chr5:g.178983055G>A	Single base substitution
PRRC2A	ENSG00000204469	chr6:g.31622819delGGG	Small deletion
NEURL4	ENSG00000215041	chr17:g.7317880G>A	Single base substitution
SLC6A11	ENSG00000132164	chr3:g.10926038G>A	Single base substitution
DIXDC1	ENSG00000150764	chr11:g.111974954A>T	Single base substitution
PCDHA12	ENSG00000251664	chr5:g.140876644C>T	Single base substitution
ZNF836	ENSG00000196267	chr19:g.52168084T>G	Single base substitution
PPP1R3B	ENSG00000173281	chr8:g.9140972C>T	Single base substitution
EPDR1	ENSG00000086289	chr7:g.37921144T>A	Single base substitution
PFKP	ENSG00000067057	chr10:g.3134527C>G	Single base substitution
BPIFB2	ENSG00000078898	chr20:g.33019676C>T	Single base substitution
DICER1	ENSG00000100697	chr14:g.95105190T>C	Single base substitution
TLX1NB	ENSG00000236311	chr10:g.101089840G>A	Single base substitution
SHOX	ENSG00000185960	chrX:g.631091A>T	Single base substitution
GRIN3A	ENSG00000198785	chr9:g.101737426C>G	Single base substitution
ZNF33A	ENSG00000189180	chr10:g.38054713A>G	Single base substitution
FREM2	ENSG00000150893	chr13:g.38877116G>T	Single base substitution
FAM86EP	ENSG00000251669	chr4:g.3948169C>T	Single base substitution
TRAV34	ENSG00000211813	chr14:g.22208107C>T	Single base substitution
ZFYVE19	ENSG00000166140	chr15:g.40807326C>T	Single base substitution
DNAJA1	ENSG00000086061	chr9:g.33036613C>T	Single base substitution
PROSER1	ENSG00000120685	chr13:g.39011310G>A	Single base substitution
C3	ENSG00000125730	chr19:g.6707496C>T	Single base substitution
TTN	ENSG00000155657	chr2:g.178557496C>T	Single base substitution
EIF2B2	ENSG00000119718	chr14:g.75007764delGAA	Small deletion
ZNF737	ENSG00000237440	chr19:g.20545215T>C	Single base substitution
NPAS2	ENSG00000170485	chr2:g.100974854G>A	Single base substitution
AADACL4	ENSG00000204518	chr1:g.12666248G>A	Single base substitution
MORN4	ENSG00000171160	chr10:g.97616292A>T	Single base substitution
EFTUD1	ENSG00000140598	chr15:g.82230896_82230897insC	Small insertion
OLFM1	ENSG00000130558	chr9:g.135119579G>A	Single base substitution
GALNT2	ENSG00000143641	chr1:g.230067355delG	Small deletion
MAP4K1	ENSG00000104814	chr19:g.38605646C>T	Single base substitution
AP1S3	ENSG00000152056	chr2:g.223777814T>A	Single base substitution
LRRC75B	ENSG00000178026	chr22:g.24586132G>A	Single base substitution
SLC26A11	ENSG00000181045	chr17:g.80223334C>T	Single base substitution
ANKRD28	ENSG00000206560	chr3:g.15694768T>A	Single base substitution
ZNF280C	ENSG00000056277	chrX:g.130236569delT	Small deletion
BOP1	ENSG00000261236	chr8:g.144262666T>G	Single base substitution
B3GNT8	ENSG00000177191	chr19:g.41426379C>T	Single base substitution
NOD1	ENSG00000106100	chr7:g.30429388G>A	Single base substitution
TEKT1	ENSG00000167858	chr17:g.6830310G>T	Single base substitution
SLC9C1	ENSG00000172139	chr3:g.112277727G>A	Single base substitution
CHD4	ENSG00000111642	chr12:g.6602069T>C	Single base substitution
SREK1	ENSG00000153914	chr5:g.66175011G>A	Single base substitution
SET	ENSG00000119335	chr9:g.128692757A>G	Single base substitution
LARP4B	ENSG00000107929	chr10:g.825094delG	Small deletion
MYOF	ENSG00000138119	chr10:g.93373009G>A	Single base substitution
SNAPC3	ENSG00000164975	chr9:g.15465634G>A	Single base substitution
KDM4B	ENSG00000127663	chr19:g.5041149G>A	Single base substitution
GCNT1	ENSG00000187210	chr9:g.76502991T>A	Single base substitution
NACA	ENSG00000196531	chr12:g.56717155G>T	Single base substitution
MEN1	ENSG00000133895	chr11:g.64804812C>T	Single base substitution
ITGB4	ENSG00000132470	chr17:g.75742613C>T	Single base substitution
ERCC2	ENSG00000104884	chr19:g.45353097T>C	Single base substitution
FAT3	ENSG00000165323	chr11:g.92844717C>T	Single base substitution
KCNJ11	ENSG00000187486	chr11:g.17387729G>A	Single base substitution
SPATA6	ENSG00000132122	chr1:g.48298626T>A	Single base substitution
TOB2	ENSG00000183864	chr22:g.41436690A>C	Single base substitution
HSPA4	ENSG00000170606	chr5:g.133073279C>T	Single base substitution
DSC1	ENSG00000134765	chr18:g.31139890C>A	Single base substitution
DNAH2	ENSG00000183914	chr17:g.7777468C>G	Single base substitution
PARK7	ENSG00000116288	chr1:g.7965393C>G	Single base substitution
TBC1D22B	ENSG00000065491	chr6:g.37312928G>C	Single base substitution
SCN7A	ENSG00000136546	chr2:g.166409907A>T	Single base substitution
PLCD4	ENSG00000115556	chr2:g.218629586G>A	Single base substitution
POM121C	ENSG00000272391	chr7:g.75441003C>A	Single base substitution
PPFIBP2	ENSG00000166387	chr11:g.7641593C>G	Single base substitution
OTUD3	ENSG00000169914	chr1:g.19906480G>A	Single base substitution
LYST	ENSG00000143669	chr1:g.235724135C>T	Single base substitution
WDR24	ENSG00000127580	chr16:g.687159C>T	Single base substitution
DMBX1	ENSG00000197587	chr1:g.46510960A>C	Single base substitution
BPNT1	ENSG00000162813	chr1:g.220079819G>A	Single base substitution
PPM1J	ENSG00000155367	chr1:g.112712997C>T	Single base substitution
EGLN3	ENSG00000129521	chr14:g.33950221C>A	Single base substitution
OR51E2	ENSG00000167332	chr11:g.4682636C>T	Single base substitution
OR10J1	ENSG00000196184	chr1:g.159440397T>G	Single base substitution
PGR	ENSG00000082175	chr11:g.101062675C>T	Single base substitution
ADGRE2	ENSG00000127507	chr19:g.14766252T>A	Single base substitution
MYO1B	ENSG00000128641	chr2:g.191360662G>A	Single base substitution
SLC27A4	ENSG00000167114	chr9:g.128350510A>G	Single base substitution
AMPD1	ENSG00000116748	chr1:g.114679707T>C	Single base substitution
TRRAP	ENSG00000196367	chr7:g.98925201G>T	Single base substitution
PKHD1L1	ENSG00000205038	chr8:g.109408080T>A	Single base substitution
CDK13	ENSG00000065883	chr7:g.40093129C>G	Single base substitution
COASY	ENSG00000068120	chr17:g.42565487G>T	Single base substitution
RUFY4	ENSG00000188282	chr2:g.218075516G>A	Single base substitution
ZNF616	ENSG00000204611	chr19:g.52115916C>T	Single base substitution
NOS3	ENSG00000164867	chr7:g.151002286T>C	Single base substitution
TLE1	ENSG00000196781	chr9:g.81587736C>T	Single base substitution
STARD10	ENSG00000214530	chr11:g.72759314C>T	Single base substitution
CDHR2	ENSG00000074276	chr5:g.176584598G>A	Single base substitution
HMCN1	ENSG00000143341	chr1:g.185911686A>C	Single base substitution
MUC20	ENSG00000176945	chr3:g.195721061delTG	Small deletion
ABCC5	ENSG00000114770	chr3:g.183949771C>T	Single base substitution
AKAP1	ENSG00000121057	chr17:g.57114475G>A	Single base substitution
ADAMTS15	ENSG00000166106	chr11:g.130462585G>A	Single base substitution
AKNA	ENSG00000106948	chr9:g.114367697C>A	Single base substitution
RAB5C	ENSG00000108774	chr17:g.42130361C>T	Single base substitution
TAF1	ENSG00000147133	chrX:g.71393349T>C	Single base substitution
C16orf46	ENSG00000166455	chr16:g.81062120T>C	Single base substitution
EDN2	ENSG00000127129	chr1:g.41482568A>T	Single base substitution
HTR2A	ENSG00000102468	chr13:g.46895753G>A	Single base substitution
FLT1	ENSG00000102755	chr13:g.28303286C>T	Single base substitution
CTNNB1	ENSG00000168036	chr3:g.41225512G>A	Single base substitution
PLEKHA4	ENSG00000105559	chr19:g.48859591G>A	Single base substitution
KIF3B	ENSG00000101350	chr20:g.32327590G>A	Single base substitution
NGFR	ENSG00000064300	chr17:g.49506315C>T	Single base substitution
KIAA1211	ENSG00000109265	chr4:g.56315273G>T	Single base substitution
SLC16A10	ENSG00000112394	chr6:g.111177350C>T	Single base substitution
MTMR11	ENSG00000014914	chr1:g.149930530T>C	Single base substitution
KCNA4	ENSG00000182255	chr11:g.30012525C>T	Single base substitution
MYH2	ENSG00000125414	chr17:g.10523367C>T	Single base substitution
GTF2IRD2P1	ENSG00000214544	chr7:g.73244326G>A	Single base substitution
HBE1	ENSG00000213931	chr11:g.5268565A>T	Single base substitution
THBS2	ENSG00000186340	chr6:g.169226267G>A	Single base substitution
KMT2D	ENSG00000167548	chr12:g.49048678delTC	Small deletion
ACHE	ENSG00000087085	chr7:g.100893314G>A	Single base substitution
HMCN1	ENSG00000143341	chr1:g.186128278C>A	Single base substitution
PCNXL4	ENSG00000126773	chr14:g.60124831A>G	Single base substitution
VILL	ENSG00000136059	chr3:g.38006615C>T	Single base substitution
FCGBP	ENSG00000275395	chr19:g.39863808G>A	Single base substitution
ANO10	ENSG00000160746	chr3:g.43576733T>C	Single base substitution
DGAT2	ENSG00000062282	chr11:g.75796398G>A	Single base substitution
ADAM18	ENSG00000168619	chr8:g.39668111C>T	Single base substitution
OR10A4	ENSG00000170782	chr11:g.6877377G>A	Single base substitution
BMPER	ENSG00000164619	chr7:g.34079007G>A	Single base substitution
SENP7	ENSG00000138468	chr3:g.101366594G>T	Single base substitution
XIRP2	ENSG00000163092	chr2:g.167254065C>T	Single base substitution
TTN	ENSG00000155657	chr2:g.178563996A>C	Single base substitution
MC2R	ENSG00000185231	chr18:g.13884624_13884625insCTA	Small insertion
IPO5	ENSG00000065150	chr13:g.98002898A>G	Single base substitution
KCNJ14	ENSG00000182324	chr19:g.48461909G>A	Single base substitution
CADPS	ENSG00000163618	chr3:g.62549925C>G	Single base substitution
GAS8	ENSG00000141013	chr16:g.90029173C>G	Single base substitution
TUBGCP2	ENSG00000130640	chr10:g.133293066G>A	Single base substitution
AXDND1	ENSG00000162779	chr1:g.179366405A>G	Single base substitution
RYR1	ENSG00000196218	chr19:g.38561402G>A	Single base substitution
PTRF	ENSG00000177469	chr17:g.42405254C>T	Single base substitution
CES2	ENSG00000172831	chr16:g.66940330C>T	Single base substitution
CTNNA2	ENSG00000066032	chr2:g.79909720C>T	Single base substitution
ZHX2	ENSG00000178764	chr8:g.122953905G>A	Single base substitution
SETD2	ENSG00000181555	chr3:g.47042655_47042656insG	Small insertion
PPP4R1	ENSG00000154845	chr18:g.9583127G>T	Single base substitution
COL5A1	ENSG00000130635	chr9:g.134795106C>T	Single base substitution
HSPA8	ENSG00000109971	chr11:g.123060261G>T	Single base substitution
SYNGAP1	ENSG00000197283	chr6:g.33443251C>T	Single base substitution
KHSRP	ENSG00000088247	chr19:g.6415301G>A	Single base substitution
CENPE	ENSG00000138778	chr4:g.103109065C>A	Single base substitution
B4GALNT3	ENSG00000139044	chr12:g.553643C>T	Single base substitution
ALPPL2	ENSG00000163286	chr2:g.232406912G>T	Single base substitution
MUC16	ENSG00000181143	chr19:g.8948082G>C	Single base substitution
EPN2	ENSG00000072134	chr17:g.19312073G>A	Single base substitution
EEF2K	ENSG00000103319	chr16:g.22257350C>T	Single base substitution
RYR3	ENSG00000198838	chr15:g.33629986delC	Small deletion
SCO1	ENSG00000133028	chr17:g.10697503G>A	Single base substitution
TEX13A	ENSG00000268629	chrX:g.105219551C>A	Single base substitution
ERCC2	ENSG00000104884	chr19:g.45368741C>A	Single base substitution
ABHD8	ENSG00000127220	chr19:g.17301223C>T	Single base substitution
SIPA1L2	ENSG00000116991	chr1:g.232461050C>T	Single base substitution
GLUD2	ENSG00000182890	chrX:g.121048648C>T	Single base substitution
MYO9B	ENSG00000099331	chr19:g.17159445C>T	Single base substitution
CYP4F22	ENSG00000171954	chr19:g.15551414A>T	Single base substitution
PSMD4	ENSG00000159352	chr1:g.151262184G>A	Single base substitution
U2SURP	ENSG00000163714	chr3:g.143055020C>T	Single base substitution
EIF2S1	ENSG00000134001	chr14:g.67383370T>C	Single base substitution
HPSE	ENSG00000173083	chr4:g.83309479G>A	Single base substitution
C22orf23	ENSG00000128346	chr22:g.37944501C>T	Single base substitution
IRF8	ENSG00000140968	chr16:g.85903048A>C	Single base substitution
EGLN3	ENSG00000129521	chr14:g.33950492G>A	Single base substitution
ATAD2	ENSG00000156802	chr8:g.123344812_123344813insAA	Small insertion
PPIP5K1	ENSG00000168781	chr15:g.43581373G>A	Single base substitution
UCKL1	ENSG00000198276	chr20:g.63940672G>A	Single base substitution
RYR3	ENSG00000198838	chr15:g.33662229G>A	Single base substitution
KIAA0195	ENSG00000177728	chr17:g.75491760C>T	Single base substitution
SLC25A51P1	ENSG00000220483	chr6:g.65789007G>T	Single base substitution
MYH8	ENSG00000133020	chr17:g.10393141C>T	Single base substitution
ZNF516	ENSG00000101493	chr18:g.76379294G>A	Single base substitution
LRRC15	ENSG00000172061	chr3:g.194359504C>A	Single base substitution
COL9A3	ENSG00000092758	chr20:g.62840594C>T	Single base substitution
SOX5	ENSG00000134532	chr12:g.23895858G>A	Single base substitution
ZP4	ENSG00000116996	chr1:g.237889925C>T	Single base substitution
SYNE2	ENSG00000054654	chr14:g.64029970A>G	Single base substitution
RP11-252A24.2	ENSG00000214331	chr16:g.74338795C>A	Single base substitution
TYK2	ENSG00000105397	chr19:g.10353558C>T	Single base substitution
ELMO1	ENSG00000155849	chr7:g.36887620G>A	Single base substitution
PHACTR3	ENSG00000087495	chr20:g.59773305A>T	Single base substitution
DPP8	ENSG00000074603	chr15:g.65467149G>A	Single base substitution
ARHGAP10	ENSG00000071205	chr4:g.147955315G>T	Single base substitution
DPY19L2	ENSG00000177990	chr12:g.63668155C>T	Single base substitution
PLAA	ENSG00000137055	chr9:g.26925853C>T	Single base substitution
ADGRL1	ENSG00000072071	chr19:g.14157071G>A	Single base substitution
CEP295	ENSG00000166004	chr11:g.93733528G>A	Single base substitution
FPR3	ENSG00000187474	chr19:g.51824252T>A	Single base substitution
SLC39A10	ENSG00000196950	chr2:g.195680537A>G	Single base substitution
H2AFV	ENSG00000105968	chr7:g.44830022A>G	Single base substitution
STAC	ENSG00000144681	chr3:g.36546303C>T	Single base substitution
HCN4	ENSG00000138622	chr15:g.73323809C>A	Single base substitution
AP1M2	ENSG00000129354	chr19:g.10579729C>T	Single base substitution
PALLD	ENSG00000129116	chr4:g.168690615A>G	Single base substitution
IFT122	ENSG00000163913	chr3:g.129469407G>A	Single base substitution
ADAMTS20	ENSG00000173157	chr12:g.43502360T>C	Single base substitution
ZNF605	ENSG00000196458	chr12:g.132926502G>A	Single base substitution
EPHA3	ENSG00000044524	chr3:g.89419391G>T	Single base substitution
THAP7	ENSG00000184436	chr22:g.21000661T>C	Single base substitution
CATSPER3	ENSG00000152705	chr5:g.134996460G>A	Single base substitution
2018-03-01	ENSG00000145416	chr4:g.163585835G>T	Single base substitution
HRG	ENSG00000113905	chr3:g.186677753C>T	Single base substitution
ZNF555	ENSG00000186300	chr19:g.2853575G>A	Single base substitution
USP31	ENSG00000103404	chr16:g.23069273G>A	Single base substitution
CD1C	ENSG00000158481	chr1:g.158292091T>C	Single base substitution
KLK3	ENSG00000142515	chr19:g.50858296C>G	Single base substitution
SOX6	ENSG00000110693	chr11:g.16318527G>A	Single base substitution
MBIP	ENSG00000151332	chr14:g.36312021delT	Small deletion
HIST1H4A	ENSG00000278637	chr6:g.26021764G>A	Single base substitution
SFPQ	ENSG00000116560	chr1:g.35193108G>A	Single base substitution
SLC2A12	ENSG00000146411	chr6:g.133990908delT	Small deletion
PCDHA2	ENSG00000204969	chr5:g.140796648G>A	Single base substitution
PPARD	ENSG00000112033	chr6:g.35424669C>T	Single base substitution
VAC14	ENSG00000103043	chr16:g.70784806G>A	Single base substitution
ROS1	ENSG00000047936	chr6:g.117353093C>G	Single base substitution
PIK3R4	ENSG00000196455	chr3:g.130744910C>T	Single base substitution
KLHL28	ENSG00000179454	chr14:g.44934370G>T	Single base substitution
ZBTB43	ENSG00000169155	chr9:g.126833623C>T	Single base substitution
TOP2B	ENSG00000077097	chr3:g.25632576delT	Small deletion
RASGRF2	ENSG00000113319	chr5:g.81073339C>T	Single base substitution
KAT6B	ENSG00000156650	chr10:g.75029203T>G	Single base substitution
DRICH1	ENSG00000189269	chr22:g.23614184C>G	Single base substitution
COL24A1	ENSG00000171502	chr1:g.86022249T>G	Single base substitution
EFCAB6	ENSG00000186976	chr22:g.43534736_43534737insT	Small insertion
IRS4	ENSG00000133124	chrX:g.108733369A>T	Single base substitution
RBM15	ENSG00000162775	chr1:g.110340414delG	Small deletion
APBA3	ENSG00000011132	chr19:g.3760230C>T	Single base substitution
GRK4	ENSG00000125388	chr4:g.3027921G>A	Single base substitution
MLLT4	ENSG00000130396	chr6:g.167915347C>T	Single base substitution
HNRNPR	ENSG00000125944	chr1:g.23310801_23310802insCCT	Small insertion
WFDC9	ENSG00000180205	chr20:g.45608098G>A	Single base substitution
PRKG2	ENSG00000138669	chr4:g.81142941G>A	Single base substitution
RCCD1	ENSG00000166965	chr15:g.90961776T>C	Single base substitution
ZNF182	ENSG00000147118	chrX:g.47977704G>T	Single base substitution
PPIP5K2	ENSG00000145725	chr5:g.103149272C>T	Single base substitution
NYAP2	ENSG00000144460	chr2:g.225582371G>T	Single base substitution
NOTCH2	ENSG00000134250	chr1:g.119941579C>A	Single base substitution
PLXNB2	ENSG00000196576	chr22:g.50278134G>A	Single base substitution
FKBP6	ENSG00000077800	chr7:g.73330192G>A	Single base substitution
CCDC66	ENSG00000180376	chr3:g.56613680G>A	Single base substitution
HOXD4	ENSG00000170166	chr2:g.176152030G>A	Single base substitution
RYR1	ENSG00000196218	chr19:g.38466276G>A	Single base substitution
CCDC51	ENSG00000164051	chr3:g.48434999G>A	Single base substitution
SNCAIP	ENSG00000064692	chr5:g.122403845C>T	Single base substitution
TRAF3IP2	ENSG00000056972	chr6:g.111591330G>T	Single base substitution
SLC12A7	ENSG00000113504	chr5:g.1083794G>A	Single base substitution
SLC5A12	ENSG00000148942	chr11:g.26721493G>T	Single base substitution
CA12	ENSG00000074410	chr15:g.63340420G>A	Single base substitution
PGM3	ENSG00000013375	chr6:g.83190814G>A	Single base substitution
ALLC	ENSG00000151360	chr2:g.3697399C>T	Single base substitution
TTN	ENSG00000155657	chr2:g.178768899G>A	Single base substitution
DTX2	ENSG00000091073	chr7:g.76482682_76482683insG	Small insertion
MYEOV	ENSG00000172927	chr11:g.69295954delCTTTA	Small deletion
ARID3B	ENSG00000179361	chr15:g.74591294C>T	Single base substitution
ZDHHC24	ENSG00000174165	chr11:g.66539735delG	Small deletion
C17orf78	ENSG00000278505	chr17:g.37379320C>G	Single base substitution
SEC14L5	ENSG00000103184	chr16:g.4991922C>T	Single base substitution
ASB15	ENSG00000146809	chr7:g.123629068T>C	Single base substitution
KLK5	ENSG00000167754	chr19:g.50948709A>G	Single base substitution
EPB41L4A	ENSG00000129595	chr5:g.112204435G>A	Single base substitution
MPRIP	ENSG00000133030	chr17:g.17172724C>T	Single base substitution
SAXO1	ENSG00000155875	chr9:g.18928744G>A	Single base substitution
ZC3H13	ENSG00000123200	chr13:g.45967875T>A	Single base substitution
ADAM29	ENSG00000168594	chr4:g.174976462T>C	Single base substitution
SLC27A6	ENSG00000113396	chr5:g.128966483C>T	Single base substitution
PAN3	ENSG00000152520	chr13:g.28270793C>G	Single base substitution
EPB41L2	ENSG00000079819	chr6:g.130870086C>T	Single base substitution
CNTNAP1	ENSG00000108797	chr17:g.42693536G>A	Single base substitution
KIF21A	ENSG00000139116	chr12:g.39366371G>A	Single base substitution
GSTM5	ENSG00000134201	chr1:g.109713478A>G	Single base substitution
SLC2A10	ENSG00000197496	chr20:g.46726948C>A	Single base substitution
ROBO2	ENSG00000185008	chr3:g.77564976C>T	Single base substitution
AXDND1	ENSG00000162779	chr1:g.179483197C>T	Single base substitution
ZNF362	ENSG00000160094	chr1:g.33281714G>A	Single base substitution
MTM1	ENSG00000171100	chrX:g.150592610C>A	Single base substitution
TMEM132E	ENSG00000181291	chr17:g.34581016C>T	Single base substitution
DPPA5	ENSG00000203909	chr6:g.73353302C>T	Single base substitution
TENM2	ENSG00000145934	chr5:g.168246765C>A	Single base substitution
ADAM12	ENSG00000148848	chr10:g.126330485C>G	Single base substitution
OR8J3	ENSG00000167822	chr11:g.56137333G>A	Single base substitution
RAP1GAP	ENSG00000076864	chr1:g.21598496C>T	Single base substitution
TRAPPC11	ENSG00000168538	chr4:g.183693020C>T	Single base substitution
OTOR	ENSG00000125879	chr20:g.16748943G>A	Single base substitution
PI15	ENSG00000137558	chr8:g.74849247delTAAA	Small deletion
LAG3	ENSG00000089692	chr12:g.6777372C>T	Single base substitution
DLG4	ENSG00000132535	chr17:g.7192962G>A	Single base substitution
UPP1	ENSG00000183696	chr7:g.48108291C>T	Single base substitution
DNAJB4	ENSG00000162616	chr1:g.78013451_78013452insA	Small insertion
SCN1A	ENSG00000144285	chr2:g.165991601G>A	Single base substitution
AQP1	ENSG00000240583	chr7:g.30922183_30922184insC	Small insertion
SEMA3D	ENSG00000153993	chr7:g.85065548C>T	Single base substitution
VWA5A	ENSG00000110002	chr11:g.124117369T>C	Single base substitution
RBM39	ENSG00000131051	chr20:g.35732143_35732144insA	Small insertion
ZNF431	ENSG00000196705	chr19:g.21182921_21182922insA	Small insertion
TRA2A	ENSG00000164548	chr7:g.23516530T>A	Single base substitution
NPNT	ENSG00000168743	chr4:g.105967241C>T	Single base substitution
TTBK2	ENSG00000128881	chr15:g.42830053C>T	Single base substitution
BTBD11	ENSG00000151136	chr12:g.107615095delACCCCGAG	Small deletion
MIIP	ENSG00000116691	chr1:g.12031263C>G	Single base substitution
DDX60L	ENSG00000181381	chr4:g.168416741A>C	Single base substitution
KCNIP1	ENSG00000182132	chr5:g.170722720T>A	Single base substitution
TP53	ENSG00000141510	chr17:g.7675117_7675118insAGCA	Small insertion
EPHA1	ENSG00000146904	chr7:g.143398406G>C	Single base substitution
RBSN	ENSG00000131381	chr3:g.15085948G>A	Single base substitution
PSMD5	ENSG00000095261	chr9:g.120829202T>C	Single base substitution
ANO4	ENSG00000151572	chr12:g.100974858T>C	Single base substitution
CACNA1S	ENSG00000081248	chr1:g.201076932G>A	Single base substitution
LRRN1	ENSG00000175928	chr3:g.3846312G>T	Single base substitution
VAV3	ENSG00000134215	chr1:g.107642635T>C	Single base substitution
ZNF607	ENSG00000198182	chr19:g.37699189G>A	Single base substitution
GOLGB1	ENSG00000173230	chr3:g.121698555T>G	Single base substitution
WDR66	ENSG00000158023	chr12:g.121921479C>T	Single base substitution
GJB6	ENSG00000121742	chr13:g.20223373G>A	Single base substitution
TADA3	ENSG00000171148	chr3:g.9784062C>T	Single base substitution
ATG2A	ENSG00000110046	chr11:g.64897689G>A	Single base substitution
TNIK	ENSG00000154310	chr3:g.171128791G>A	Single base substitution
LRP8	ENSG00000157193	chr1:g.53246914T>A	Single base substitution
FOXC1	ENSG00000054598	chr6:g.1612185delA	Small deletion
HTT	ENSG00000197386	chr4:g.3204101A>G	Single base substitution
SECISBP2L	ENSG00000138593	chr15:g.48996571A>C	Single base substitution
DIP2A	ENSG00000160305	chr21:g.46498772A>T	Single base substitution
TRAF7	ENSG00000131653	chr16:g.2173317G>T	Single base substitution
SYNE1	ENSG00000131018	chr6:g.152364953C>T	Single base substitution
SCAF1	ENSG00000126461	chr19:g.49651393C>T	Single base substitution
MEFV	ENSG00000103313	chr16:g.3256561C>T	Single base substitution
IRGC	ENSG00000124449	chr19:g.43719453C>T	Single base substitution
YARS2	ENSG00000139131	chr12:g.32750726C>T	Single base substitution
SCYL3	ENSG00000000457	chr1:g.169870270T>G	Single base substitution
MUC5AC	ENSG00000215182	chr11:g.1165733C>T	Single base substitution
DMRT2	ENSG00000173253	chr9:g.1057164T>C	Single base substitution
NLGN2	ENSG00000169992	chr17:g.7414349C>T	Single base substitution
ENPP2	ENSG00000136960	chr8:g.119586197C>T	Single base substitution
CHRDL1	ENSG00000101938	chrX:g.110719926C>T	Single base substitution
CYP4F12	ENSG00000186204	chr19:g.15683666G>A	Single base substitution
RET	ENSG00000165731	chr10:g.43102393C>T	Single base substitution
CATSPER1	ENSG00000175294	chr11:g.66025363G>A	Single base substitution
MTERF4	ENSG00000122085	chr2:g.241096047_241096048insTCAGGATGGGACAGGGCC	Small insertion
ADAMTS6	ENSG00000049192	chr5:g.65452802G>A	Single base substitution
LIPG	ENSG00000101670	chr18:g.49583689C>T	Single base substitution
POMGNT1	ENSG00000085998	chr1:g.46195892C>T	Single base substitution
ACAD10	ENSG00000111271	chr12:g.111744666G>A	Single base substitution
AK5	ENSG00000154027	chr1:g.77297853T>C	Single base substitution
POLR2C	ENSG00000102978	chr16:g.57462729C>T	Single base substitution
FAM134C	ENSG00000141699	chr17:g.42582761C>G	Single base substitution
SLAMF6	ENSG00000162739	chr1:g.160486696C>T	Single base substitution
ADCY10	ENSG00000143199	chr1:g.167824676T>C	Single base substitution
IRGQ	ENSG00000167378	chr19:g.43595267G>A	Single base substitution
NR3C2	ENSG00000151623	chr4:g.148435260G>C	Single base substitution
PMPCA	ENSG00000165688	chr9:g.136417119C>T	Single base substitution
MICU1	ENSG00000107745	chr10:g.72375813C>G	Single base substitution
BSN	ENSG00000164061	chr3:g.49661100C>A	Single base substitution
NAPG	ENSG00000134265	chr18:g.10546337C>T	Single base substitution
MRPL3	ENSG00000114686	chr3:g.131490052C>T	Single base substitution
PDGFRL	ENSG00000104213	chr8:g.17589517G>A	Single base substitution
CCDC110	ENSG00000168491	chr4:g.185470944C>G	Single base substitution
SPTB	ENSG00000070182	chr14:g.64770904C>T	Single base substitution
SPON1	ENSG00000262655	chr11:g.14254686T>C	Single base substitution
TMEM87A	ENSG00000103978	chr15:g.42264184T>A	Single base substitution
MTUS2	ENSG00000132938	chr13:g.29034065G>A	Single base substitution
AVPR1B	ENSG00000198049	chr1:g.206116244G>A	Single base substitution
DDIT4	ENSG00000168209	chr10:g.72274777G>A	Single base substitution
FBXO18	ENSG00000134452	chr10:g.5918454C>T	Single base substitution
ANKS1B	ENSG00000185046	chr12:g.99772920A>G	Single base substitution
SLC6A12	ENSG00000111181	chr12:g.195325G>A	Single base substitution
CLASP1	ENSG00000074054	chr2:g.121418657C>T	Single base substitution
ZNF143	ENSG00000166478	chr11:g.9478519G>A	Single base substitution
TMEM184A	ENSG00000164855	chr7:g.1547767G>A	Single base substitution
OR10H5	ENSG00000172519	chr19:g.15794073G>A	Single base substitution
ARID1A	ENSG00000117713	chr1:g.26761057C>T	Single base substitution
SEMA5A	ENSG00000112902	chr5:g.9224703G>A	Single base substitution
SLC36A2	ENSG00000186335	chr5:g.151339146T>C	Single base substitution
NBEAL2	ENSG00000160796	chr3:g.46999652G>A	Single base substitution
TENM3	ENSG00000218336	chr4:g.182793713C>A	Single base substitution
HCN1	ENSG00000164588	chr5:g.45695801A>C	Single base substitution
RAET1K	ENSG00000218358	chr6:g.150001039T>C	Single base substitution
MAOA	ENSG00000189221	chrX:g.43731733G>A	Single base substitution
TIRAP	ENSG00000150455	chr11:g.126292921C>T	Single base substitution
SLC30A10	ENSG00000196660	chr1:g.219918440G>A	Single base substitution
ZNF319	ENSG00000166188	chr16:g.57996891G>A	Single base substitution
PIK3CA	ENSG00000121879	chr3:g.179199147C>T	Single base substitution
TP53BP1	ENSG00000067369	chr15:g.43409051G>A	Single base substitution
PPP1R32	ENSG00000162148	chr11:g.61481874C>T	Single base substitution
CERCAM	ENSG00000167123	chr9:g.128434500G>A	Single base substitution
BMP7	ENSG00000101144	chr20:g.57265705C>T	Single base substitution
SCN7A	ENSG00000136546	chr2:g.166472368G>A	Single base substitution
DDX23	ENSG00000174243	chr12:g.48844045C>T	Single base substitution
LRIF1	ENSG00000121931	chr1:g.110949885G>C	Single base substitution
SMCP	ENSG00000163206	chr1:g.152884596C>T	Single base substitution
COL17A1	ENSG00000065618	chr10:g.104070441C>T	Single base substitution
RPTOR	ENSG00000141564	chr17:g.80880464C>T	Single base substitution
NUB1	ENSG00000013374	chr7:g.151349174A>T	Single base substitution
CCR2	ENSG00000121807	chr3:g.46357575C>A	Single base substitution
DOCK5	ENSG00000147459	chr8:g.25363125A>G	Single base substitution
IL7R	ENSG00000168685	chr5:g.35871187C>A	Single base substitution
EIF2AK3	ENSG00000172071	chr2:g.88588041T>C	Single base substitution
CHRNG	ENSG00000196811	chr2:g.232541447C>T	Single base substitution
GAA	ENSG00000171298	chr17:g.80105890G>T	Single base substitution
CES5A	ENSG00000159398	chr16:g.55846571C>A	Single base substitution
TOR3A	ENSG00000186283	chr1:g.179095424C>T	Single base substitution
SERPINF1	ENSG00000132386	chr17:g.1769881G>A	Single base substitution
WISP3	ENSG00000112761	chr6:g.112064935A>G	Single base substitution
GPR158	ENSG00000151025	chr10:g.25598100G>A	Single base substitution
KIF1A	ENSG00000130294	chr2:g.240743949C>T	Single base substitution
GLB1L3	ENSG00000166105	chr11:g.134281443G>C	Single base substitution
RSBN1	ENSG00000081019	chr1:g.113766398C>T	Single base substitution
A4GALT	ENSG00000128274	chr22:g.42693735C>T	Single base substitution
ANKRD27	ENSG00000105186	chr19:g.32649761C>G	Single base substitution
OLFM1	ENSG00000130558	chr9:g.135098348C>T	Single base substitution
NUP214	ENSG00000126883	chr9:g.131159425G>A	Single base substitution
FOXA1	ENSG00000129514	chr14:g.37592526delCGGCATGCCGGCTA	Small deletion
CEP295	ENSG00000166004	chr11:g.93733579C>G	Single base substitution
SRCAP	ENSG00000080603	chr16:g.30721339delCAGGCTA	Small deletion
ADAMTS16	ENSG00000145536	chr5:g.5146381G>C	Single base substitution
AKAP12	ENSG00000131016	chr6:g.151350403G>A	Single base substitution
SSPO	ENSG00000197558	chr7:g.149788425G>A	Single base substitution
C11orf70	ENSG00000137691	chr11:g.102075903G>T	Single base substitution
ITK	ENSG00000113263	chr5:g.157211338C>T	Single base substitution
SLC22A8	ENSG00000149452	chr11:g.62993369C>A	Single base substitution
DGKI	ENSG00000157680	chr7:g.137407912G>A	Single base substitution
GATAD2A	ENSG00000167491	chr19:g.19505498C>T	Single base substitution
TACR3	ENSG00000169836	chr4:g.103656322G>A	Single base substitution
NTM	ENSG00000182667	chr11:g.132307785C>T	Single base substitution
PPP1R9A	ENSG00000158528	chr7:g.95226004C>A	Single base substitution
IGLV7-46	ENSG00000211649	chr22:g.22369965T>C	Single base substitution
ZFHX4	ENSG00000091656	chr8:g.76854766A>G	Single base substitution
SIGLEC1	ENSG00000088827	chr20:g.3699364delG	Small deletion
JMJD1C	ENSG00000171988	chr10:g.63176461G>A	Single base substitution
NKAPL	ENSG00000189134	chr6:g.28259854G>A	Single base substitution
TAOK3	ENSG00000135090	chr12:g.118150903G>A	Single base substitution
CDK12	ENSG00000167258	chr17:g.39470879delTAGGAAATCCATGAAGT	Small deletion
RPN2	ENSG00000118705	chr20:g.37204887C>T	Single base substitution
SDK1	ENSG00000146555	chr7:g.3967405C>T	Single base substitution
SPG20	ENSG00000133104	chr13:g.36312430G>A	Single base substitution
L1CAM	ENSG00000198910	chrX:g.153869633T>C	Single base substitution
TBC1D9B	ENSG00000197226	chr5:g.179869821G>A	Single base substitution
HHAT	ENSG00000054392	chr1:g.210349023C>T	Single base substitution
EXOC5	ENSG00000070367	chr14:g.57244180delA	Small deletion
SLC37A4	ENSG00000137700	chr11:g.119027679C>T	Single base substitution
BCL9L	ENSG00000186174	chr11:g.118900741G>A	Single base substitution
EYA2	ENSG00000064655	chr20:g.47180873_47180874insTGA	Small insertion
KDR	ENSG00000128052	chr4:g.55080101C>T	Single base substitution
TMED8	ENSG00000100580	chr14:g.77341959delCT	Small deletion
TBC1D22A	ENSG00000054611	chr22:g.47037085C>T	Single base substitution
ITK	ENSG00000113263	chr5:g.157222944C>T	Single base substitution
GIMAP5	ENSG00000196329	chr7:g.150743156G>C	Single base substitution
ACTA1	ENSG00000143632	chr1:g.229432836G>A	Single base substitution
CLNK	ENSG00000109684	chr4:g.10490429G>A	Single base substitution
ARID4B	ENSG00000054267	chr1:g.235234486delAAACCACCTTTTAAG	Small deletion
CSMD1	ENSG00000183117	chr8:g.3409568G>A	Single base substitution
CDC42BPB	ENSG00000198752	chr14:g.102975883C>G	Single base substitution
NFX1	ENSG00000086102	chr9:g.33313654G>T	Single base substitution
ZNRF4	ENSG00000105428	chr19:g.5455948C>T	Single base substitution
DSC2	ENSG00000134755	chr18:g.31074864G>A	Single base substitution
GNGT1	ENSG00000127928	chr7:g.93906750C>A	Single base substitution
LRP1	ENSG00000123384	chr12:g.57194586G>A	Single base substitution
ADAMTSL1	ENSG00000178031	chr9:g.18887913G>A	Single base substitution
PTPN3	ENSG00000070159	chr9:g.109383516G>A	Single base substitution
EEF1DP3	ENSG00000229715	chr13:g.31953253G>T	Single base substitution
FAM78A	ENSG00000126882	chr9:g.131260852C>T	Single base substitution
DNASE2	ENSG00000105612	chr19:g.12876093C>A	Single base substitution
PPIE	ENSG00000084072	chr1:g.39743867G>A	Single base substitution
ATP5A1	ENSG00000152234	chr18:g.46088170_46088171insT	Small insertion
FAM35DP	ENSG00000189014	chr10:g.47710711A>G	Single base substitution
DLGAP4	ENSG00000080845	chr20:g.36432328G>C	Single base substitution
UMPS	ENSG00000114491	chr3:g.124737807G>A	Single base substitution
TFEB	ENSG00000112561	chr6:g.41686138delG	Small deletion
SCUBE1	ENSG00000159307	chr22:g.43258230C>T	Single base substitution
MED26	ENSG00000105085	chr19:g.16576325G>A	Single base substitution
FAM102B	ENSG00000162636	chr1:g.108560434delGAA	Small deletion
ERCC2	ENSG00000104884	chr19:g.45354801G>A	Single base substitution
PSMD1	ENSG00000173692	chr2:g.231078695G>A	Single base substitution
NCAPD3	ENSG00000151503	chr11:g.134184900delCAC	Small deletion
ATP1A3	ENSG00000105409	chr19:g.41967276T>C	Single base substitution
STARD8	ENSG00000130052	chrX:g.68717465G>A	Single base substitution
CDH18	ENSG00000145526	chr5:g.19483510C>T	Single base substitution
AP5B1	ENSG00000254470	chr11:g.65777917T>C	Single base substitution
PCDHA7	ENSG00000204963	chr5:g.140835919G>T	Single base substitution
SETD3	ENSG00000183576	chr14:g.99398723C>T	Single base substitution
AP2A1	ENSG00000196961	chr19:g.49801530C>T	Single base substitution
CD1E	ENSG00000158488	chr1:g.158355514C>T	Single base substitution
MEDAG	ENSG00000102802	chr13:g.30924354A>T	Single base substitution
SAMD3	ENSG00000164483	chr6:g.130214346delG	Small deletion
SLC26A7	ENSG00000147606	chr8:g.91389391A>G	Single base substitution
MTRR	ENSG00000124275	chr5:g.7869196G>A	Single base substitution
ADGRF4	ENSG00000153294	chr6:g.47714530C>T	Single base substitution
ENTPD7	ENSG00000198018	chr10:g.99696066C>T	Single base substitution
PUM1	ENSG00000134644	chr1:g.30953720C>T	Single base substitution
MFN2	ENSG00000116688	chr1:g.11992649G>A	Single base substitution
SALL1	ENSG00000103449	chr16:g.51140861C>T	Single base substitution
TMEM62	ENSG00000137842	chr15:g.43151794C>T	Single base substitution
DNAJC13	ENSG00000138246	chr3:g.132477860T>A	Single base substitution
ERLEC1	ENSG00000068912	chr2:g.53801540T>G	Single base substitution
CD99L2	ENSG00000102181	chrX:g.150768974G>A	Single base substitution
BOD1L1	ENSG00000038219	chr4:g.13599877G>A	Single base substitution
ZNF750	ENSG00000141579	chr17:g.82832245T>G	Single base substitution
KCNN2	ENSG00000080709	chr5:g.114363989delCAGGGAAATA	Small deletion
COL24A1	ENSG00000171502	chr1:g.85744777G>T	Single base substitution
CDK1	ENSG00000170312	chr10:g.60784863T>C	Single base substitution
FBXO18	ENSG00000134452	chr10:g.5924471G>T	Single base substitution
CCNB1IP1	ENSG00000100814	chr14:g.20311544C>T	Single base substitution
CYTIP	ENSG00000115165	chr2:g.157434383C>T	Single base substitution
PTPRD	ENSG00000153707	chr9:g.8499806C>A	Single base substitution
PCDH9	ENSG00000184226	chr13:g.67227413G>A	Single base substitution
C11orf42	ENSG00000180878	chr11:g.6209850G>A	Single base substitution
XRRA1	ENSG00000166435	chr11:g.74843358G>A	Single base substitution
OR5B2	ENSG00000172365	chr11:g.58422887G>T	Single base substitution
PTCHD4	ENSG00000244694	chr6:g.47879702T>A	Single base substitution
RIMBP2	ENSG00000060709	chr12:g.130437095G>T	Single base substitution
PTPN21	ENSG00000070778	chr14:g.88479236G>A	Single base substitution
ECD	ENSG00000122882	chr10:g.73156324T>G	Single base substitution
PKD1L1	ENSG00000158683	chr7:g.47905224A>C	Single base substitution
KCNE3	ENSG00000175538	chr11:g.74457382A>T	Single base substitution
OR2L13	ENSG00000196071	chr1:g.248099954C>T	Single base substitution
VPS52	ENSG00000223501	chr6:g.33268538G>A	Single base substitution
GPR158	ENSG00000151025	chr10:g.25598269C>T	Single base substitution
CHAF1B	ENSG00000159259	chr21:g.36408796A>G	Single base substitution
ZMYM3	ENSG00000147130	chrX:g.71242314A>C	Single base substitution
SLC25A47	ENSG00000140107	chr14:g.100326128C>T	Single base substitution
LRP8	ENSG00000157193	chr1:g.53246909T>C	Single base substitution
ANKRD52	ENSG00000139645	chr12:g.56244781C>T	Single base substitution
NR4A2	ENSG00000153234	chr2:g.156326264C>T	Single base substitution
ADPRHL1	ENSG00000153531	chr13:g.113429051C>T	Single base substitution
VWF	ENSG00000110799	chr12:g.6057992C>T	Single base substitution
EDEM3	ENSG00000116406	chr1:g.184726330G>T	Single base substitution
AKR1B1	ENSG00000085662	chr7:g.134445287T>C	Single base substitution
SLC5A12	ENSG00000148942	chr11:g.26703819T>C	Single base substitution
MFN2	ENSG00000116688	chr1:g.11989188G>A	Single base substitution
DLL4	ENSG00000128917	chr15:g.40936891A>C	Single base substitution
ELMO1	ENSG00000155849	chr7:g.37096695C>T	Single base substitution
SMARCA5	ENSG00000153147	chr4:g.143545534A>T	Single base substitution
SETX	ENSG00000107290	chr9:g.132328845G>A	Single base substitution
ECH1	ENSG00000104823	chr19:g.38817462C>T	Single base substitution
LAMA1	ENSG00000101680	chr18:g.7023303G>A	Single base substitution
CFAP74	ENSG00000142609	chr1:g.1956644G>A	Single base substitution
FTMT	ENSG00000181867	chr5:g.121852497C>T	Single base substitution
SLC35D3	ENSG00000182747	chr6:g.136924156C>T	Single base substitution
SYK	ENSG00000165025	chr9:g.90895676G>A	Single base substitution
DBI	ENSG00000155368	chr2:g.119367573T>G	Single base substitution
AVPR1A	ENSG00000166148	chr12:g.63150548C>A	Single base substitution
GUCY2D	ENSG00000132518	chr17:g.8015821G>A	Single base substitution
KCNH3	ENSG00000135519	chr12:g.49541133G>T	Single base substitution
BRSK2	ENSG00000174672	chr11:g.1411401delC	Small deletion
RALBP1	ENSG00000017797	chr18:g.9522270C>T	Single base substitution
PADI1	ENSG00000142623	chr1:g.17244200G>A	Single base substitution
TLE3	ENSG00000140332	chr15:g.70058731G>T	Single base substitution
EP400NL	ENSG00000185684	chr12:g.132105033A>G	Single base substitution
ZNF99	ENSG00000213973	chr19:g.22757264delA	Small deletion
MUSK	ENSG00000030304	chr9:g.110785684G>A	Single base substitution
KRT2	ENSG00000172867	chr12:g.52648217C>T	Single base substitution
M1AP	ENSG00000159374	chr2:g.74558795T>G	Single base substitution
PGBD1	ENSG00000137338	chr6:g.28301961G>C	Single base substitution
STXBP5	ENSG00000164506	chr6:g.147327266G>T	Single base substitution
CUL7	ENSG00000044090	chr6:g.43050068G>A	Single base substitution
TBC1D1	ENSG00000065882	chr4:g.38096002A>G	Single base substitution
ADGRL2	ENSG00000117114	chr1:g.81943320A>G	Single base substitution
GPX7	ENSG00000116157	chr1:g.52608430C>T	Single base substitution
SMAD7	ENSG00000101665	chr18:g.48942571G>A	Single base substitution
TP53	ENSG00000141510	chr17:g.7674248T>C	Single base substitution
KMT2D	ENSG00000167548	chr12:g.49034153delCTT	Small deletion
PREP	ENSG00000085377	chr6:g.105373491A>C	Single base substitution
TRANK1	ENSG00000168016	chr3:g.36832046T>A	Single base substitution
CSMD1	ENSG00000183117	chr8:g.4031975G>A	Single base substitution
IWS1	ENSG00000163166	chr2:g.127504839A>G	Single base substitution
OFD1	ENSG00000046651	chrX:g.13760163G>A	Single base substitution
C11orf74	ENSG00000166352	chr11:g.36659124G>C	Single base substitution
MED13L	ENSG00000123066	chr12:g.116019866C>T	Single base substitution
DDX5	ENSG00000108654	chr17:g.64500292G>A	Single base substitution
CNOT1	ENSG00000125107	chr16:g.58587227delGAATT	Small deletion
HAGH	ENSG00000063854	chr16:g.1823022C>T	Single base substitution
KLK3	ENSG00000142515	chr19:g.50858208C>T	Single base substitution
BHLHB9	ENSG00000198908	chrX:g.102749792G>A	Single base substitution
KIR2DL3	ENSG00000243772	chr19:g.54742061C>A	Single base substitution
UNC80	ENSG00000144406	chr2:g.209789565G>A	Single base substitution
MYCBP2	ENSG00000005810	chr13:g.77270014delT	Small deletion
TMPRSS9	ENSG00000178297	chr19:g.2408470C>T	Single base substitution
FOXP1	ENSG00000114861	chr3:g.70977900delT	Small deletion
DGKB	ENSG00000136267	chr7:g.14607474G>A	Single base substitution
SCN5A	ENSG00000183873	chr3:g.38550355G>T	Single base substitution
CTNNA3	ENSG00000183230	chr10:g.65920518G>A	Single base substitution
KIF12	ENSG00000136883	chr9:g.114097563C>T	Single base substitution
GSTA2	ENSG00000244067	chr6:g.52757965G>T	Single base substitution
CNTNAP3P2	ENSG00000276386	chr9:g.67110434C>T	Single base substitution
SYNE1	ENSG00000131018	chr6:g.152353270G>A	Single base substitution
SI	ENSG00000090402	chr3:g.164996561T>C	Single base substitution
GGA1	ENSG00000100083	chr22:g.37632037C>T	Single base substitution
UBQLNL	ENSG00000175518	chr11:g.5515297G>A	Single base substitution
TRPM8	ENSG00000144481	chr2:g.233937465G>A	Single base substitution
MOK	ENSG00000080823	chr14:g.102229299C>T	Single base substitution
B4GALT1	ENSG00000086062	chr9:g.33135377C>T	Single base substitution
REEP2	ENSG00000132563	chr5:g.138445771C>G	Single base substitution
NEO1	ENSG00000067141	chr15:g.73270352G>A	Single base substitution
ZFPM2	ENSG00000169946	chr8:g.105801890C>T	Single base substitution
COG3	ENSG00000136152	chr13:g.45511960G>A	Single base substitution
SPATS2	ENSG00000123352	chr12:g.49494963G>T	Single base substitution
PIPOX	ENSG00000179761	chr17:g.29053039G>A	Single base substitution
RFC3	ENSG00000133119	chr13:g.33829985G>A	Single base substitution
UTP14C	ENSG00000253797	chr13:g.52029434T>C	Single base substitution
RABL3	ENSG00000144840	chr3:g.120706064G>A	Single base substitution
FANCI	ENSG00000140525	chr15:g.89258708C>T	Single base substitution
GDAP1	ENSG00000104381	chr8:g.74364034C>T	Single base substitution
ABHD16A	ENSG00000204427	chr6:g.31691667C>T	Single base substitution
CRIP1	ENSG00000213145	chr14:g.105488246delG	Small deletion
RILPL2	ENSG00000150977	chr12:g.123415685G>A	Single base substitution
ZNF556	ENSG00000172000	chr19:g.2877444G>A	Single base substitution
BCAS2	ENSG00000116752	chr1:g.114581311A>C	Single base substitution
CCNB1IP1	ENSG00000100814	chr14:g.20311393delT	Small deletion
FUT9	ENSG00000172461	chr6:g.96203311C>T	Single base substitution
GPX6	ENSG00000198704	chr6:g.28505735C>T	Single base substitution
SLC2A2	ENSG00000163581	chr3:g.170997851A>G	Single base substitution
ATP2C2	ENSG00000064270	chr16:g.84459136G>T	Single base substitution
PCDHGA8	ENSG00000253767	chr5:g.141393589C>T	Single base substitution
LRRC66	ENSG00000188993	chr4:g.51995756G>A	Single base substitution
PNPLA6	ENSG00000032444	chr19:g.7559115C>G	Single base substitution
SAT2	ENSG00000141504	chr17:g.7627651_7627652insATGAGCGATATCGGTCTGTAGTTTTCTTTACT	Small insertion
AMPD2	ENSG00000116337	chr1:g.109629140A>G	Single base substitution
NPY4R	ENSG00000204174	chr10:g.46462518C>T	Single base substitution
CDHR1	ENSG00000148600	chr10:g.84205836G>A	Single base substitution
OR56A5	ENSG00000188691	chr11:g.5968164delG	Small deletion
LIMCH1	ENSG00000064042	chr4:g.41619282G>A	Single base substitution
CAPN3	ENSG00000092529	chr15:g.42387779C>T	Single base substitution
ZNF614	ENSG00000142556	chr19:g.52025787C>T	Single base substitution
ABLIM1	ENSG00000099204	chr10:g.114447977C>T	Single base substitution
AP1B1	ENSG00000100280	chr22:g.29339067C>T	Single base substitution
TAL2	ENSG00000186051	chr9:g.105662787G>A	Single base substitution
NRG1	ENSG00000157168	chr8:g.32595889C>T	Single base substitution
FAM171B	ENSG00000144369	chr2:g.186762545A>T	Single base substitution
KIAA0100	ENSG00000007202	chr17:g.28637886A>G	Single base substitution
SYF2	ENSG00000117614	chr1:g.25223170A>G	Single base substitution
GPS1	ENSG00000169727	chr17:g.82053364C>A	Single base substitution
MARK3	ENSG00000075413	chr14:g.103503080G>A	Single base substitution
DNASE1	ENSG00000213918	chr16:g.3657286C>T	Single base substitution
C10orf76	ENSG00000120029	chr10:g.102029617C>G	Single base substitution
PI4KA	ENSG00000241973	chr22:g.20819670T>C	Single base substitution
STRC	ENSG00000242866	chr15:g.43604765G>A	Single base substitution
PCDHA11	ENSG00000249158	chr5:g.140870817G>A	Single base substitution
MRPL3	ENSG00000114686	chr3:g.131468148C>T	Single base substitution
IGDCC3	ENSG00000174498	chr15:g.65335344G>A	Single base substitution
BMPR2	ENSG00000204217	chr2:g.202518957G>C	Single base substitution
MESP1	ENSG00000166823	chr15:g.89750204A>C	Single base substitution
PI4K2A	ENSG00000155252	chr10:g.97667112C>T	Single base substitution
TOP2B	ENSG00000077097	chr3:g.25612639delC	Small deletion
ADORA3	ENSG00000121933	chr1:g.111503280G>A	Single base substitution
FBXO18	ENSG00000134452	chr10:g.5913771C>T	Single base substitution
BMS1P20	ENSG00000236850	chr22:g.22307113T>G	Single base substitution
BIRC3	ENSG00000023445	chr11:g.102324557C>T	Single base substitution
HERC2	ENSG00000128731	chr15:g.28142344delC	Small deletion
DDX5	ENSG00000108654	chr17:g.64503981delACAG	Small deletion
[truncated: 29,598 more rows]

## Sheet: genes_count
Gene	freq
TTN	102
MUC16	54
TP53	51
SYNE1	47
FOXA1	45
KMT2D	37
KMT2C	34
SPTA1	32
OBSCN	32
LRP1B	29
RYR3	29
RYR2	28
HMCN1	27
FAT3	27
SPOP	26
FAT4	24
CSMD1	24
DNAH17	24
CSMD3	24
USH2A	24
MACF1	23
MUC17	22
ABCA13	22
ATM	22
RNF213	22
CACNA1E	21
AHNAK2	21
PCLO	21
RYR1	21
ANK2	20
MUC5B	19
XIRP2	19
ZAN	18
CDK12	18
ZFHX3	18
FBN3	18
RP1	18
FLG	18
KDM6A	17
LRP1	17
CNTNAP5	17
COL11A1	17
TNXB	17
CSMD2	17
PTEN	17
MXRA5	16
VPS13D	16
DST	16
MALAT1	16
DCHS2	16
ZMYM3	15
MYO15A	15
AKAP9	15
KIF16B	15
HECTD4	15
FREM2	15
STAB2	14
FAT2	14
DNAH2	14
CUBN	14
HERC2	14
SSPO	14
CDH23	14
COL7A1	14
AHNAK	14
ZNF536	14
ADGRV1	14
PCDH15	14
APC	14
DNM1P47	14
EPB41L3	13
SZT2	13
ADGRB3	13
PLEC	13
NALCN	13
SPEN	13
LAMA3	13
PKHD1L1	13
CELSR2	13
PCDHA10	13
DNAH9	13
RELN	13
GRIA1	13
GAD2	13
SACS	13
CAD	13
CHD1	12
BSN	12
PCDHA4	12
XIRP1	12
APOB	12
TENM2	12
HSPG2	12
SCN5A	12
PIK3CA	12
ZZEF1	12
MYH2	12
SRCAP	12
SYNE2	12
CFH	12
ERICH3	12
FBN1	12
PTPRD	12
SALL1	11
TPR	11
CHD6	11
DNAH1	11
POLQ	11
EPPK1	11
ADGRL3	11
FCGBP	11
ARID2	11
PCDHB6	11
HRNR	11
GCN1L1	11
ANKAR	11
FLNC	11
ZNF407	11
CADPS	11
PCDHB2	11
CACNA1A	11
GRIN2A	11
SCN7A	11
COL12A1	11
ZFHX4	11
VANGL2	11
GRIN2B	11
SDK1	11
MYCBP2	11
HCN1	11
PKHD1	11
CTNNB1	11
DNAH3	11
FLNB	11
ROBO2	11
UNC13C	11
VPS13B	11
PLXNA1	10
CELSR3	10
SLC5A10	10
ZNF99	10
ANKRD11	10
ADAMTS20	10
ANK3	10
PDZRN3	10
GRM1	10
PIK3CD	10
SMARCA1	10
PTPRC	10
MTUS2	10
ZNF142	10
BAZ2B	10
KIF13A	10
SPHKAP	10
TP53BP1	10
THSD7B	10
SPTBN1	10
GPR158	10
SIGLEC1	10
PCDHA12	10
MYO9A	10
STAB1	10
KIF1A	10
TRIO	10
PKD1	10
ADCY8	10
ITPR2	10
NEB	10
KMT2A	10
COL6A3	10
MUC5AC	10
UTRN	10
PCDHGA1	10
DYNC1H1	10
ZFPM2	10
PRKDC	10
EPHB1	10
PCDHA5	10
MED13	10
NRXN3	10
ABCA1	10
VWF	10
SORCS1	10
MYH7	10
RAG1	9
SCN11A	9
ADAM29	9
WDFY3	9
NCOR1	9
POLE	9
ATP2B3	9
DOPEY1	9
SCN10A	9
AFF3	9
ZAP70	9
SCN4A	9
ABCB1	9
SHANK1	9
MYO3A	9
PCNXL3	9
TACC2	9
TECTA	9
A1CF	9
DIDO1	9
ASH1L	9
CREBBP	9
MAP1A	9
NAV2	9
RUNX1T1	9
TRANK1	9
GRM8	9
CARD11	9
FAM135B	9
NBEAL2	9
MGA	9
MYH8	9
ZNFX1	9
ATP10B	9
PCNT	9
MYH6	9
SPEG	9
BRCA2	9
PDZD2	9
SHANK2	9
MYH4	9
ALMS1	9
UNC79	9
SETD5	9
PCDHB7	9
PKD1L1	9
ANK1	9
CHD5	9
TYW1B	9
UTP20	9
FRAS1	9
ADAMTS16	9
CTTNBP2	9
NCAN	9
CACNA1G	9
NBAS	9
DHTKD1	9
LAMA5	9
TMPRSS2	9
EPHA1	9
FAM47C	9
EP300	8
CEP350	8
FNDC1	8
KDM4B	8
CDH8	8
ANKRD26	8
ANO4	8
COL24A1	8
ACACA	8
PRDM9	8
PI4KA	8
PCDHA2	8
SIPA1L1	8
CDH6	8
AQR	8
PCDH11Y	8
DSCAM	8
LRRC7	8
CASZ1	8
ANAPC5	8
OTOGL	8
MDN1	8
CDH12	8
ARID4B	8
KIF21B	8
MYO18B	8
ITPR3	8
AMZ1	8
POM121L12	8
ADGRG4	8
CMYA5	8
HTR1E	8
ZNF157	8
TRPA1	8
ADGRE2	8
KIAA1109	8
PLCH1	8
FLG2	8
HELB	8
ANKRD30A	8
EPHB2	8
COL27A1	8
PCDHA6	8
DOCK2	8
NLRP3	8
NDST4	8
GMIP	8
HHAT	8
EDC4	8
TRRAP	8
LILRB5	8
DLGAP2	8
ADAMTS10	8
ADGRA3	8
FMN2	8
NTRK1	8
MED13L	8
NCOR2	8
ATP10A	8
KMT2B	8
HFM1	8
TIAM2	8
CHD2	8
TRIOBP	8
DNAH10	8
MECOM	8
SV2A	8
ASTN1	8
ADAMTSL1	8
HECW1	8
VWA8	8
PIWIL1	8
FAM171A1	8
USP6	8
IGSF10	8
PIK3CG	8
WDR72	8
SEMA4G	8
EFCAB6	8
MTCL1	8
PCDHA1	8
ARHGEF17	8
JAK1	8
PCDHA8	8
RP1L1	8
COL5A1	8
CENPF	8
CSPG4	8
BAHCC1	8
EP400	8
LRRK2	8
SCN1A	8
PCDH11X	8
HERC1	8
PLCB4	8
BOD1L1	8
LRP2	8
NLRP4	8
TEX15	8
SETD2	8
GON4L	8
MYH9	8
DUOX2	8
DHX30	8
MTOR	8
LYST	8
SIPA1L3	8
TAF1L	8
KAT6A	8
HYDIN	8
KDR	8
UHRF1BP1L	8
TG	8
LAMB1	8
DMBT1	8
SCN2A	8
DOCK10	8
SEMA3D	8
PTCHD4	8
MAP1B	8
DCC	8
VPS13C	8
DNAH5	8
ZEB1	7
TMEM132E	7
DUS3L	7
POLR2B	7
IGDCC3	7
MUC2	7
DPP6	7
ABCC5	7
DNAH8	7
DMD	7
MPEG1	7
ZNF804A	7
CCDC178	7
ARID1A	7
ALPK2	7
MLLT4	7
CNTN4	7
FZD2	7
PCDHA11	7
HUWE1	7
PEAK1	7
ZNF516	7
SPATA31A1	7
PPP1R3A	7
TXNIP	7
PRICKLE2	7
ZCCHC14	7
MYOM2	7
NOD1	7
DGKI	7
MAP2	7
KIAA1614	7
CTNNAL1	7
SETX	7
ZNF592	7
APBA1	7
NWD1	7
ZNF208	7
PIKFYVE	7
UBR3	7
HSPA8	7
MYH13	7
ANKRD52	7
IFI16	7
CLTCL1	7
SVEP1	7
OTOF	7
ACAN	7
DOCK4	7
BCL11B	7
PLXND1	7
COL4A2	7
SBF1	7
CEP85L	7
TBX18	7
CCDC180	7
HOXD3	7
MKI67	7
F5	7
RBP3	7
PPARGC1B	7
COL22A1	7
FBN2	7
LCT	7
SPTAN1	7
KIAA1549L	7
USP9X	7
LRRC66	7
CBLB	7
DDX60	7
PLEKHH2	7
LRRTM1	7
ATF7IP	7
AP5Z1	7
KCNT2	7
NPC1L1	7
PXDNL	7
ASIC2	7
TRPM1	7
ITIH2	7
SARDH	7
RIMS2	7
NUMA1	7
LAMA4	7
TNS2	7
HIPK1	7
PCDHB15	7
IFT122	7
CPXM2	7
KNDC1	7
EIF4G3	7
TRPM6	7
SLC8A1	7
RAPGEF6	7
CNOT1	7
POLR1A	7
PPP4R1	7
DNAH7	7
IRAK2	7
MOV10L1	7
CDK13	7
PRPF8	7
TBX3	7
GPAM	7
FAT1	7
CNOT3	7
GAK	7
XKR4	7
UBR4	7
SI	7
ITGAL	7
VRTN	7
MYO6	7
FCRL3	7
KIF21A	7
LRRIQ3	7
MYH11	7
UACA	7
PLAA	7
L1CAM	7
CD163	7
HIVEP2	7
ANKFN1	7
FHOD1	7
OR6K2	7
SLC6A5	7
MED1	7
CHD4	7
PTPRO	7
NRCAM	7
HIPK2	7
ZMIZ1	7
ZNF462	7
ABCA7	7
ANKRD27	7
CNTN6	7
SLC4A1	7
TLN1	7
TRIM33	7
BZRAP1	7
CEP170	7
IFT140	7
ABHD2	7
NTM	7
NSD1	7
ZNF518B	7
ANAPC1	7
ZDBF2	7
FILIP1	7
KIAA0556	7
CNTROB	7
ISLR	7
MYLK	7
TENM3	7
ESCO1	7
MAP2K7	7
TPTE	7
LAMB2	7
CPS1	7
KRT25	7
DLC1	7
PCDHB5	7
USP28	7
ZFAT	7
ADGRB1	7
KCNB2	7
ZIC1	7
MYH10	7
KANSL1	7
DOT1L	7
RPRD2	7
KRT27	7
MYH15	7
KCNU1	7
GGNBP2	7
PCDHB1	7
AKAP13	7
HHIP	7
LRP4	7
SYNPO	7
SALL3	7
DNAJC13	7
XDH	6
LTBP4	6
DNAH11	6
DBH	6
ANKLE2	6
DOCK11	6
DNHD1	6
OLFML2A	6
AHRR	6
LDLR	6
TANC2	6
LGR5	6
KALRN	6
RNF43	6
AMER3	6
ARID1B	6
KIF1B	6
CLCNKB	6
GALNT10	6
URGCP	6
RNF31	6
IFT172	6
BIRC6	6
ITGAD	6
CFAP54	6
NKX3-1	6
ERBB2	6
NEO1	6
KCNA3	6
AGL	6
PTPRG	6
SPTBN2	6
MED15	6
KIRREL	6
ADCY4	6
ZMIZ2	6
TCF20	6
KDM2B	6
DCHS1	6
LY9	6
KLK3	6
RPTOR	6
CC2D1A	6
LLGL1	6
OXCT1	6
PCDHA9	6
ABCC3	6
ROBO1	6
TOPORS	6
IRF4	6
MGAM	6
SMC2	6
USP31	6
RREB1	6
FGA	6
PTPN21	6
SPTB	6
SLC12A5	6
ZMYND12	6
ATP13A5	6
GRM4	6
DOCK3	6
WNK1	6
TRPS1	6
ADAMTS5	6
CDH4	6
NPC1	6
PPP1R13B	6
FRY	6
HNRNPR	6
AADACL4	6
ERLIN2	6
GUCY2C	6
NIPBL	6
FAM47B	6
MED12	6
FRYL	6
ZNF827	6
PTGS2	6
KCNAB1	6
PCSK2	6
TRIP11	6
CHRNA6	6
TLN2	6
NGEF	6
BRPF1	6
ATP9A	6
SOGA3	6
LIPG	6
ZFYVE28	6
KAL1	6
GRID2	6
PCDHGA8	6
NID2	6
LRRC8B	6
MED24	6
PITRM1	6
SNRNP200	6
ITGA7	6
GIGYF1	6
NUP214	6
NUP210L	6
CYFIP1	6
CCDC108	6
PTPRB	6
MTTP	6
PBRM1	6
RNF20	6
MYOF	6
NYNRIN	6
SLC4A2	6
VPS13A	6
MAP3K1	6
DUOX1	6
ZC3H13	6
PCDHGA2	6
ZNF276	6
LRP6	6
NFASC	6
PCF11	6
ADCY6	6
ZEB2	6
ABCA4	6
OR4C6	6
IRGQ	6
CDC42BPB	6
SCN8A	6
KSR2	6
RANBP2	6
MYOM3	6
NRG1	6
DCAF12L1	6
MYH7B	6
CTC1	6
KAT6B	6
GRIA2	6
NLRP14	6
CDHR2	6
LRRC41	6
GALNT3	6
A2M	6
EXOC3	6
PANX3	6
HCFC1	6
ATP2B2	6
TAOK2	6
NRAP	6
KIAA1551	6
MUC20	6
CDH11	6
SETBP1	6
XXbac-BPG116M5.17	6
SP4	6
WFS1	6
GRM3	6
F13A1	6
FAM83B	6
GOLGB1	6
TLE3	6
DDI1	6
THSD7A	6
ROBO4	6
TNFRSF21	6
LRP12	6
FILIP1L	6
NLRP8	6
NEURL4	6
VCAN	6
TIGD3	6
TMEM132D	6
BNC2	6
FLT4	6
BRAF	6
NYAP2	6
CEP295	6
MYOM1	6
ARPP21	6
ITGB4	6
SLCO3A1	6
SUPT5H	6
ADGRL2	6
COL4A3	6
BCL9L	6
SIM1	6
CDH18	6
PLEKHG3	6
SAMD9L	6
SLIT3	6
ITPR1	6
P2RY2	6
TIE1	6
PCDHAC2	6
SMAD4	6
DHX34	6
MYO7B	6
EHBP1	6
ZC3H18	6
NUP210	6
ACE	6
KIAA1324L	6
UHRF1BP1	6
GMPPB	6
BCORL1	6
CD5L	6
HTT	6
TRAPPC8	6
CCDC80	6
GRM5	6
IGF1R	6
IL6ST	6
MON2	6
TRIM71	6
ERF	6
RLTPR	6
CACNA2D4	6
KPRP	6
CSF1R	6
NOTCH1	6
DAPK1	6
CDH5	6
C6	6
AHDC1	6
FAM214A	6
TET3	6
SYNGAP1	6
MSH6	6
PRDM16	6
SIPA1	6
RBFOX1	6
AKNA	6
PROX1	6
CHAF1A	6
ASAP1	6
CSPP1	6
PCDHA7	6
KRT78	6
TARBP1	6
MEGF6	6
SLCO6A1	6
DOCK1	6
CTR9	6
ARHGAP32	6
FLT1	6
CENPE	6
POSTN	6
ATG2A	6
C10orf71	6
ACSBG1	6
XIST	6
PID1	6
RFC1	6
GLI2	6
PPIP5K2	6
KCNH7	6
PTPRU	6
GRIA4	6
CYFIP2	6
EVPL	6
TP53BP2	6
SSH2	6
ATP8B2	6
AFG3L2	6
FSCN3	6
ADAMTS9	6
HOXB3	6
LPPR2	6
VILL	6
TENM1	6
REV3L	6
CNNM4	6
CDH26	6
LINGO1	6
LIG4	6
ZNF521	6
LMTK2	6
NCKAP5	6
EPB41L2	6
CDH9	6
PCDH10	6
CELSR1	6
JMJD1C	6
ACIN1	6
EYS	6
RTKN	6
FOXP1	6
EPHB6	6
BCL11A	6
ATIC	6
PTCH2	6
RALYL	5
CFHR5	5
MYO9B	5
CHD9	5
PDE1C	5
NINL	5
SORL1	5
SLC12A4	5
PRDM2	5
KCNC1	5
ABR	5
PCDHA13	5
ROR2	5
KIAA0100	5
MMP16	5
COL18A1	5
FTMT	5
ZBED1	5
LAMB4	5
UFL1	5
DLEC1	5
PPARGC1A	5
FSTL5	5
FHDC1	5
ITSN1	5
C5	5
PREX2	5
ABCC12	5
ASTN2	5
TSHZ1	5
TPTE2	5
ERMARD	5
ICE1	5
SDK2	5
MAP2K4	5
ZNF839	5
PARK2	5
C19orf44	5
SLC14A2	5
GRID1	5
DAAM2	5
ADGRF5	5
NLGN4X	5
C17orf74	5
EXOC4	5
LPAR3	5
AXL	5
PIK3C2B	5
USP15	5
CBX4	5
ETV3	5
CPXM1	5
AFAP1	5
NCAM2	5
QRICH2	5
PIWIL2	5
MTHFD1L	5
GAS2L2	5
ATP2B4	5
PLXNB2	5
FCRL5	5
SOX6	5
ZFYVE16	5
THRA	5
ASIC4	5
TRPM3	5
LRRIQ1	5
CDCA2	5
TRIM48	5
TET1	5
JAKMIP3	5
AIFM3	5
MED26	5
GSTM5	5
UPF2	5
ACTBL2	5
KRBA1	5
BMP2K	5
EHHADH	5
PCDHGA3	5
THEMIS	5
TUBBP1	5
ESPL1	5
ERBB4	5
TRAF3IP2	5
LAMA2	5
LILRA4	5
SLTM	5
MMRN2	5
DSP	5
SLC9A5	5
DSCAML1	5
MRVI1	5
RAPH1	5
CHD3	5
EGR1	5
TMEM8A	5
PROKR1	5
MTF1	5
SCUBE1	5
ZSCAN10	5
LTBP2	5
WDR17	5
RAPGEF1	5
PLA2G4A	5
ZNF518A	5
AMPD1	5
EGFLAM	5
FAM83C	5
HK1	5
TNKS	5
BRINP1	5
MUC4	5
KLK15	5
HMGB2	5
TRPM5	5
CH17-140K24.8	5
KIF3B	5
MRGPRX1	5
ARHGEF11	5
EPHA3	5
LRIF1	5
EDIL3	5
PLCG2	5
CAPN13	5
ITGA2B	5
AKAP1	5
LPA	5
TPP1	5
AXIN2	5
NUP160	5
IQGAP1	5
TGM6	5
C2orf71	5
PCDHB10	5
NGLY1	5
CACNA1S	5
PCDHB16	5
KIF13B	5
PCDH9	5
ADAMTS13	5
MCM3AP	5
VPS52	5
CCDC85A	5
CKAP5	5
ZNF326	5
LMNA	5
TBCD	5
POM121	5
DPP10	5
IWS1	5
VAV3	5
SCN9A	5
PUM1	5
HELQ	5
ARNT2	5
DNAJB8	5
CNTNAP1	5
TOP3A	5
BCLAF1	5
C3	5
UGT2B10	5
SCP2	5
LRRC4C	5
CEACAM16	5
PRRC2B	5
KDM5A	5
NEBL	5
ABCC11	5
MYH1	5
DCSTAMP	5
FN1	5
GANC	5
DGKD	5
PLXNB3	5
DISC1	5
OSBPL10	5
KLHL10	5
CCDC132	5
LRBA	5
GLI1	5
ANKHD1-EIF4EBP3	5
LRCH4	5
NACA	5
AMIGO3	5
LCE1C	5
INTS5	5
OR4A16	5
AJAP1	5
COL5A3	5
UBASH3B	5
OR10Z1	5
ZNF365	5
MSH4	5
PLAT	5
LINGO2	5
F13B	5
AKAP12	5
TNKS1BP1	5
EXTL3	5
PDE6B	5
NTNG1	5
NUP107	5
CCDC87	5
ABCA9	5
TNFRSF13B	5
PCDHB12	5
KIAA1024	5
EMILIN2	5
SMG7	5
METTL13	5
PNPLA7	5
ASXL1	5
FBXO38	5
AGBL5	5
UBTF	5
TTLL5	5
SPTBN4	5
AUTS2	5
ZP2	5
ZNF883	5
HGS	5
MYBPC2	5
CD1C	5
EYA2	5
PITPNM1	5
ALPK3	5
PHF3	5
DVL2	5
HIF3A	5
TUBA3C	5
NPAT	5
TSC2	5
MYBL2	5
MCM3	5
ANO1	5
UNC13D	5
PDPR	5
PTK7	5
EPRS	5
CHAT	5
PCDHB4	5
PAPPA2	5
ABCB5	5
MAP3K10	5
PCDHGA9	5
PER2	5
GAB2	5
JAG2	5
NPHP4	5
TLE1	5
PLXNA2	5
KIF2B	5
MLLT6	5
CADM3	5
GUCY1A2	5
FGF9	5
EPG5	5
DDN	5
AVPR1A	5
RANBP17	5
NBPF11	5
FAM71B	5
ZFYVE26	5
SALL4	5
SYCP2	5
IL16	5
CCDC88C	5
NRDE2	5
AL078471.5	5
DDX23	5
CORO7	5
PAX3	5
EYA4	5
LMX1B	5
SEMA5A	5
NAA25	5
NTN5	5
GPR87	5
FREM1	5
DDX41	5
ZNF683	5
ZNF658	5
C5orf42	5
MEFV	5
PFKP	5
MET	5
DIP2A	5
UGT2B7	5
WHSC1	5
RFX3	5
HCRTR2	5
SNX19	5
ATR	5
PCDH18	5
PSG3	5
SLC3A1	5
PTPRH	5
GRIP1	5
XPO4	5
KIAA0319L	5
OPN3	5
PPFIBP1	5
KIAA0753	5
PARP4	5
NOTCH2	5
KDM6B	5
LAMA1	5
EEF2K	5
KIR2DL1	5
CEP104	5
ZSWIM4	5
ADAMTS12	5
PLXNA4	5
KIAA1429	5
CFAP70	5
DCDC1	5
POLR3A	5
ADGRE5	5
CHD7	5
MYT1L	5
SLITRK3	5
SGTA	5
SPATA18	5
DCAF4L2	5
UVSSA	5
KIAA0922	5
OR5D18	5
ARHGAP5	5
GRIK3	5
PDE10A	5
CACNB2	5
MED12L	5
DDHD1	5
SLC9C2	5
FRMPD1	5
KCNQ3	5
DLG5	5
ABCA5	5
ABCC8	5
LPPR5	5
COL1A2	5
MBD1	5
CHST3	5
MAP3K9	5
RYBP	5
HDLBP	5
ARHGEF10L	5
KIF26B	5
ADGRB2	5
SPATA31C2	5
ZNF385D	5
UNC5B	5
SCYL1	5
ATP11A	5
CSTF3	5
ARFGEF3	5
KIF11	5
LRRC37A2	5
MBTPS1	5
STAT4	5
MRGPRX2	5
ZMYND8	5
MYOT	5
TBXA2R	5
MYO10	5
GABRG1	5
TSHZ2	5
ZNF366	5
CSTF2T	5
SNX31	5
CNR1	5
ABCC4	5
PCNX	5
NLRP13	5
ASPH	5
ERN2	5
PGLYRP2	5
CCNL2	5
ADAMTS19	5
GSN	5
VLDLR	5
ITGB6	5
MPO	5
TNK2	5
SHPRH	5
ENTHD2	5
MRC2	5
MYO18A	5
LTN1	5
PASD1	5
LRRC15	5
TNS1	5
LENG8	5
VARS2	5
PTBP1	5
PTPN7	5
ZNF831	5
PKN2	5
CACNA1D	5
TMPRSS9	5
GRIK1	5
SLC5A5	5
SLITRK5	5
NDST2	5
OR10G8	5
DAB2IP	5
ERBB3	5
SF3B1	5
MAGEA6	5
EIF2AK4	5
LRRN3	5
DSEL	5
PTCHD3	5
PLEKHA4	5
CRTAC1	5
TBC1D2	5
UBR2	5
GTF3C1	5
PCNXL2	5
C2orf16	5
GOLGA4	5
TRAP1	5
KBTBD7	5
ADAM12	5
CCDC88B	5
FBXO42	5
MSH3	5
SPECC1L	5
PCDHAC1	5
PTK2	5
MEIS2	5
DNMT3B	5
POGZ	5
PRSS58	5
DEPDC5	5
TRIP12	5
KIAA0355	5
CPAMD8	5
TAB1	5
MEGF10	5
SCN3A	5
SSRP1	5
EGF	5
KCND3	5
RIMBP2	5
CFAP43	5
TRPM2	5
LRIG1	5
CAND2	5
FZD10	5
PIP5K1C	5
CREM	5
PSG7	5
OR5T2	5
NR3C2	5
KLHDC7A	5
TEP1	5
MUC6	5
AKAP6	5
SORCS3	5
WDR7	5
CYTIP	5
RSBN1	5
FAM47A	5
C2CD2L	5
DMRT2	5
CAMK4	5
COL16A1	5
ZNF507	5
PPRC1	5
TDRD6	5
NAV3	5
IGSF9B	5
ZC3H4	5
PCDHGB6	5
PLEKHG1	5
DNM1L	5
CPT1C	5
NOD2	5
ZNF91	5
LPIN1	5
INADL	5
GPS2	5
HSPA12A	5
XYLT1	5
BRWD1	5
SOS1	5
KMT2E	5
FRMD3	5
B4GALNT4	5
MDGA2	5
FASN	5
PHLPP2	5
CROCC	5
ACTL7B	5
KIAA1683	5
CFAP46	5
EVC2	5
CDKN1B	5
COL21A1	5
ARHGEF2	5
GJA8	5
PLCH2	5
HOXB13	5
SPAM1	5
TTBK2	5
APLP1	5
NR2C2AP	5
NBPF1	5
KSR1	5
OAS3	5
ZNF236	5
GABRB1	5
CD248	5
LGSN	5
ZSWIM8	5
KIF5A	5
IRAK3	5
WDR49	5
KIAA2026	5
CDKL2	5
ZNF292	5
CLTC	5
EIF2AK3	5
MED23	5
SEMA6A	5
KDM3B	5
MAST1	5
BAG6	5
ROCK1	5
PTPRK	5
PTPRS	5
TNC	5
MN1	5
FAM83G	5
CYP4Z1	5
NUTM1	5
IL3RA	5
NELL1	5
SYMPK	5
SEMA6C	5
NIN	5
ESF1	5
KHDRBS3	5
RIPK1	5
CLK2P1	5
TPO	5
LTF	5
TNN	5
SMOC1	5
TMEM131	5
PTPRA	5
PCDHA3	5
KCNH5	5
NOTCH4	5
TKTL2	5
GBF1	5
PPFIBP2	5
PDCD11	5
CUL2	5
JAK3	5
ARFGEF1	5
PTPN3	5
STAC	5
TJP2	5
PAPLN	5
SLC5A2	5
TTC17	5
HIVEP3	5
PKD2L1	5
TUBB4A	5
ERCC2	5
ST18	5
DCLRE1C	5
PNCK	4
APBB2	4
CHD8	4
CHRNA10	4
XAB2	4
NR4A2	4
LONP1	4
CDC25B	4
TMEM180	4
BAZ1B	4
COL1A1	4
SEL1L3	4
GDPD5	4
OR9G1	4
FOXM1	4
CAMTA1	4
IL24	4
SEC14L1	4
ADAM23	4
POLG	4
PTPN5	4
POMT1	4
SLITRK4	4
QKI	4
PDP1	4
OR4C13	4
CDC14C	4
ASNSD1	4
ARAP1	4
PSG4	4
PRR5	4
AHI1	4
HK3	4
C16orf62	4
CAMSAP1	4
C7orf60	4
MAGEB6	4
ZCCHC12	4
KIN	4
EXOC1	4
OTOA	4
CENPJ	4
CADPS2	4
SRMS	4
GPATCH8	4
PIGG	4
BICD1	4
LPPR4	4
NUP133	4
FAM129B	4
CCAR2	4
HRAS	4
CPNE9	4
PROS1	4
PPP6R2	4
ITGA2	4
NR4A3	4
SGSM3	4
TMEM132A	4
GTF2IRD2P1	4
NLRP9	4
PSRC1	4
ZNF3	4
LRRFIP1	4
XKR3	4
ITGA10	4
MCF2L	4
DGCR8	4
CACNA1C	4
ALDH1L1	4
SLC12A7	4
CD1B	4
MDC1	4
HEATR5A	4
ATP2C2	4
PCDHB14	4
SLC5A7	4
POLR1B	4
TACC1	4
KRT4	4
NETO1	4
EGFR	4
FARP2	4
ZFP36L1	4
FANCM	4
DDX3Y	4
DHX38	4
SKIV2L2	4
ZHX2	4
CFAP53	4
C1orf177	4
SMARCA4	4
LRP8	4
PSD4	4
ABL1	4
TXNRD1	4
SRGAP1	4
CALCR	4
DUSP27	4
CDC45	4
USP33	4
FAM184A	4
ABHD8	4
SLC26A2	4
CRAMP1L	4
CASR	4
CROCCP2	4
SLC41A1	4
LRCH1	4
KCNV1	4
OR4D5	4
DAGLA	4
NEUROD6	4
HCN4	4
LRRC74A	4
HELZ	4
ADCY2	4
SSH3	4
PER1	4
LMCD1	4
PCDHGC3	4
TLE4	4
TLK2	4
OR2M3	4
CKMT2	4
SLIT2	4
FUT2	4
GALNS	4
OR2T6	4
SLC45A1	4
FLII	4
ABTB1	4
PHKB	4
XPO7	4
NLRC3	4
DUSP8	4
MEF2C	4
COG7	4
PLXNA3	4
FZR1	4
SLC44A4	4
OR6X1	4
SLC6A2	4
ZNF485	4
ATRX	4
ARVCF	4
TUBGCP3	4
NBEAL1	4
OR5AS1	4
AMBRA1	4
NOS1	4
OR10J5	4
DOCK8	4
PCDHB8	4
KIF18B	4
SLC9C1	4
ANKRD28	4
EFCAB7	4
N4BP2	4
ZNF609	4
POTEE	4
ECE2	4
GRIN2C	4
PAN2	4
TRPC7	4
CYP4F3	4
RNF103	4
PABPC3	4
OTX1	4
STOX2	4
EXOSC9	4
ZNF778	4
SV2B	4
ADGRL1	4
ABCA8	4
UBR5	4
DLG4	4
CWF19L1	4
ELN	4
TLR8	4
SDHAP1	4
BAGE2	4
STAT3	4
WDR36	4
MAD1L1	4
PTCHD2	4
NPAS4	4
GALNT12	4
ARHGEF18	4
OR10K2	4
ATG13	4
DFNB31	4
PFKM	4
WDR64	4
TTC7A	4
ATG9A	4
GPAT2	4
KEAP1	4
CCDC130	4
KPNA5	4
MIEF1	4
ZNF184	4
KANSL1L	4
MST1R	4
COL3A1	4
ADGRD1	4
EEF2	4
HNF1A	4
P4HA2	4
B3GNT3	4
GPR179	4
PMEL	4
LILRB1	4
SLC16A6	4
DNMBP	4
AP1G2	4
EFHB	4
GGT7	4
DHX57	4
SLC6A19	4
KCNQ2	4
OR2B11	4
KLK5	4
EFNB2	4
CLEC1A	4
CORIN	4
PDZRN4	4
SLC26A9	4
FLRT2	4
DZIP3	4
KCTD19	4
HSPH1	4
COL17A1	4
CDC16	4
ITFG1	4
EXTL1	4
ZNF700	4
DDX60L	4
MYO1F	4
ITGA9	4
KCNB1	4
CUX1	4
AIM2	4
DDR2	4
PPFIA4	4
THSD4	4
KCNJ5	4
APLF	4
RECQL4	4
ERN1	4
NOTCH3	4
PCDHGA6	4
MTMR3	4
GAD1	4
ITPRIP	4
ADCY9	4
PPP4R4	4
PCDHGB1	4
FAM21C	4
SUPT20HL2	4
ZNF638	4
ACTN4	4
PLCE1	4
SUSD2	4
FUNDC2P2	4
ZNF48	4
USE1	4
TENM4	4
GOLGA3	4
SCUBE3	4
LRRC8D	4
DNAJC5	4
TRIM2	4
USP7	4
YME1L1	4
STARD13	4
CDH10	4
KL	4
SON	4
SLC6A6	4
PPP1R9A	4
OR52D1	4
NLRP10	4
EDNRA	4
DPPA5	4
FSCB	4
MIS18BP1	4
OCRL	4
CCDC18	4
CARS	4
RBM44	4
RSPO2	4
OR2T12	4
ACVR2A	4
FAM83H	4
OPA1	4
SH3D19	4
PPL	4
ALDH6A1	4
GANAB	4
BRINP3	4
KCNH4	4
CYB5R4	4
DNMT3A	4
ZFP90	4
ITIH3	4
DMXL1	4
TRPC4	4
EPHB3	4
TEX14	4
DHCR7	4
TMPRSS11D	4
FHL5	4
TRIM51	4
NAA15	4
FIGN	4
FUT8	4
GCDH	4
TNRC6B	4
RERE	4
BNC1	4
ZNF608	4
GALNT15	4
BPIFB4	4
SLC1A6	4
C1S	4
KPNA4	4
ZNF835	4
SASH1	4
PUM2	4
ALG10B	4
HDAC4	4
RNF216	4
SLC22A7	4
ADAMTS15	4
KRT6C	4
ARHGEF15	4
NISCH	4
HSD3B2	4
AP1B1	4
TTI1	4
EBF2	4
IGHG1	4
ZNF616	4
GGCX	4
TRIM28	4
PTPRN	4
PLIN5	4
ADAM18	4
FBXL7	4
SLITRK2	4
GJC2	4
ADAMTS3	4
KIAA1211	4
ZNF746	4
AGAP3	4
PRKCQ	4
TIRAP	4
TRIML1	4
IGBP1	4
USP12	4
IDH1	4
WDR90	4
NUP205	4
IGF2R	4
COLGALT1	4
TSSK2	4
FUK	4
INO80	4
GSTM2	4
IGSF22	4
CENPT	4
BMP5	4
FCRL1	4
ZNF658B	4
ERC1	4
PDLIM5	4
SPHK2	4
GPR108	4
DUSP13	4
IQGAP2	4
NBN	4
PRTG	4
TAF5L	4
TSTA3	4
ARSF	4
MAST2	4
TBC1D14	4
AGFG1	4
CILP	4
BCAN	4
GRK6	4
ZCWPW1	4
RAB37	4
CLPTM1	4
DHRSX	4
CCHCR1	4
KLHDC7B	4
SWT1	4
NRP2	4
MROH7	4
SIPA1L2	4
HSPA4	4
IL31RA	4
MNDA	4
IFIT2	4
NPAP1	4
TMEM246	4
ZC3HAV1	4
PNLIP	4
PDXDC2P	4
WDR24	4
RPUSD1	4
PDE8A	4
CDC42BPG	4
RGL3	4
B4GALT6	4
DISP1	4
TTBK1	4
PDILT	4
HSF4	4
GPR45	4
TMC1	4
KCNG2	4
MTERF4	4
TRIM9	4
COL25A1	4
TFRC	4
DDX46	4
BCOR	4
ARAP3	4
IL12A	4
RAPGEF4	4
ZNF813	4
OR2D2	4
ACADS	4
SLC25A25	4
PRKCSH	4
RXRG	4
ZNF701	4
MEN1	4
ASPM	4
AFF2	4
STXBP5L	4
PRG4	4
CLCA4	4
SLC5A12	4
PRSS12	4
BPTF	4
LRRK1	4
NXPE4	4
ZNF571	4
NLRC5	4
KIR2DL3	4
FOXRED2	4
GLTSCR1	4
CDH16	4
CYTL1	4
MAG	4
DCAF15	4
SLC1A4	4
C9orf84	4
LIMCH1	4
PRSS50	4
SSH1	4
HOOK2	4
HK2	4
KIAA0195	4
USP34	4
SLC45A4	4
ALPI	4
TTLL3	4
SSTR1	4
PRKAR1B	4
TCF3	4
SERPINE1	4
FAM196A	4
ILKAP	4
MYRIP	4
ATP12A	4
SART3	4
SIK3	4
CEP152	4
OR6K6	4
ZNF30	4
MKL1	4
PEX5L	4
KBTBD12	4
ZNF398	4
KDM3A	4
PRKCA	4
ATP8B1	4
WAPAL	4
FANCB	4
FGF23	4
SNX17	4
POLR3B	4
ABCA3	4
NCF4	4
ZNF646	4
NTSR1	4
NOS2	4
SLC2A5	4
COL4A5	4
CCT8L2	4
TNS3	4
AC015849.16	4
MAPKAPK2	4
RELT	4
CCDC66	4
SRRM4	4
GFPT2	4
NOA1	4
PKDREJ	4
WHSC1L1	4
USP14	4
ST8SIA4	4
GMPR	4
BCHE	4
KIAA1324	4
A4GALT	4
LIMD1	4
MYBPC1	4
CEP120	4
MFN2	4
SNX25	4
KDM2A	4
CHRNB2	4
CIITA	4
EPHA4	4
PLCXD2	4
ZBTB20	4
KLHL7	4
HEATR5B	4
MYLK2	4
JADE1	4
MICALL1	4
SFRP2	4
RIC3	4
RTEL1	4
BRD4	4
KIAA0226L	4
SVIL	4
JPH2	4
WNT6	4
TLK1	4
SIX2	4
PCDHGA10	4
TNFRSF1A	4
DOPEY2	4
GABRE	4
VPS16	4
CCDC144A	4
SCNN1B	4
CUL3	4
ITGB2	4
MORC1	4
MAN2C1	4
NRXN1	4
SUPT16H	4
AGBL1	4
PCDHGA4	4
ADAMTS17	4
TRIP10	4
MROH5	4
UPF1	4
IL18RAP	4
ZNF846	4
FOXG1	4
PROC	4
SLC22A5	4
SYN2	4
PPARD	4
URB2	4
IGHMBP2	4
RP11-240B13.2	4
FOXP2	4
BPIFB1	4
BBS9	4
OR4K15	4
SP110	4
AGRN	4
IGKC	4
LHX4	4
FZD5	4
[truncated: 10,877 more rows]
