# Supplementary material for: Integrating germline and somatic variation information using genomic data for the discovery of biomarkers in prostate cancer
Source: BMC Cancer. 2019 Mar 14;19:229. doi: 10.1186/s12885-019-5440-8 (PMC6417124; doi:10.1186/s12885-019-5440-8)
Supplement: Supplementary file 3 — Table S3. Comprehensive list of somatically mutated and significantly differentially expressed genes with gene symbols, p-value and adjusted p-value from supervised analysis and frequency distribution of somatic mutations per gene. (XLSX 367 kb) [file 12885_2019_5440_MOESM3_ESM.xlsx]

## Sheet: somatic_sign
Supplementary Table 3: Genes which are differentially expressed and have somatic mutations
Genes	logFC	P.Value	adj.P.Val	frequency
SYNE1	-0.7231	1.74e-07	5.92e-07	47
FOXA1	1.71224	5.01e-34	6.81e-32	45
OBSCN	-0.628508	4.59e-05	0.000107694	32
LRP1B	-2.07968	5.57e-26	2.3e-24	29
RYR2	-0.739593	0.000514261	0.00103188	28
FAT3	-2.10073	3.07e-33	3.75e-31	27
SPOP	-0.432499	1.39e-20	2.69e-19	26
CSMD1	-0.608095	0.0265409	0.0396479	24
CSMD3	-0.60254	0.00381251	0.00662052	24
DNAH17	0.259115	0.0131764	0.0208693	24
FAT4	-1.28707	2.45e-16	2.7e-15	24
MACF1	-0.32636	9.27e-05	0.000208306	23
ATM	-0.249435	0.00541464	0.00916346	22
AHNAK2	-1.70239	5.69e-24	1.76e-22	21
RYR1	-0.752353	1.31e-05	3.37e-05	21
ANK2	-1.44378	1.93e-24	6.4e-23	20
FBN3	-0.755575	7.68e-05	0.000174632	18
FLG	-0.850421	0.000289057	0.000604624	18
ZFHX3	-0.269723	0.00290213	0.00513286	18
PTEN	-0.570709	1.53e-07	5.25e-07	17
DCHS2	-1.93524	2.52e-23	7.15e-22	16
DST	-1.05709	1.77e-13	1.34e-12	16
MALAT1	0.510071	0.000304002	0.000633516	16
MXRA5	-0.821203	3.56e-08	1.33e-07	16
VPS13D	-0.25703	0.000113605	0.00025223	16
FREM2	-1.02774	1.63e-07	5.57e-07	15
HECTD4	0.477665	4.38e-07	1.41e-06	15
MYO15A	-0.493291	3.33e-06	9.33e-06	15
ADGRV1	1.08712	8.82e-11	4.68e-10	14
AHNAK	-0.421281	9.08e-05	0.000204417	14
APC	-0.303899	0.00141673	0.00264112	14
CDH23	-1.37785	4.82e-26	2.01e-24	14
DNAH2	0.58397	7.28e-05	0.000166134	14
FAT2	-2.17924	3.58e-31	3.11e-29	14
SSPO	1.47853	8.52e-13	5.9e-12	14
ZNF536	-1.67994	8.58e-18	1.15e-16	14
ADGRB3	-1.72952	6.73e-24	2.04e-22	13
CAD	0.319191	3.25e-07	1.07e-06	13
CELSR2	-0.918256	4.75e-20	8.6e-19	13
EPB41L3	-1.21895	1.06e-22	2.77e-21	13
LAMA3	-0.990506	3.83e-09	1.64e-08	13
PKHD1L1	-1.38759	3.29e-14	2.77e-13	13
RELN	0.693497	0.00496115	0.00846519	13
SACS	-0.542903	2.67e-06	7.57e-06	13
SPEN	-0.179791	0.0286076	0.0425146	13
APOB	-1.7458	8.44e-16	8.68e-15	12
CFH	-1.08051	1.41e-14	1.25e-13	12
FBN1	-0.64117	1.58e-05	4e-05	12
HSPG2	-0.850514	1.67e-06	4.87e-06	12
PIK3CA	-0.377045	4.13e-06	1.14e-05	12
PTPRD	-0.492643	0.00741115	0.0122564	12
SCN5A	-1.93453	1.87e-37	4.66e-35	12
TENM2	-1.42097	6.1e-20	1.09e-18	12
ZZEF1	-0.173668	0.00790791	0.0130125	12
ADGRL3	-1.7877	9.43e-24	2.79e-22	11
ARID2	-0.162914	0.0115549	0.0184967	11
CACNA1A	-0.510444	0.000208388	0.000445444	11
CHD6	0.185566	0.0240334	0.0362073	11
COL12A1	0.445183	0.0312842	0.0461536	11
CTNNB1	-0.198434	0.00041703	0.000850207	11
DNAH1	0.589227	1.26e-07	4.36e-07	11
FCGBP	-1.34967	2.97e-11	1.68e-10	11
FLNC	-1.72715	6.79e-13	4.75e-12	11
GRIN2A	-1.63698	3.94e-15	3.74e-14	11
MYCBP2	-0.549033	3.32e-07	1.09e-06	11
PCDHB2	1.06861	0.000122709	0.000271396	11
PKHD1	-0.743497	0.00489521	0.00836197	11
POLQ	0.925972	1.79e-07	6.09e-07	11
ROBO2	-1.18021	9.5e-13	6.55e-12	11
SALL1	-1.13214	4.29e-07	1.38e-06	11
SCN7A	-1.15654	1.69e-11	9.87e-11	11
SDK1	1.60212	5.16e-12	3.23e-11	11
TPR	-0.186663	0.00361268	0.00629844	11
VANGL2	-0.846904	3.68e-07	1.2e-06	11
ZFHX4	-0.496671	0.00392869	0.00680687	11
ZNF407	-0.244213	4.76e-05	0.000111564	11
ANKRD11	-0.285208	1.29e-05	3.31e-05	10
BAZ2B	-0.348957	1.3e-06	3.87e-06	10
CELSR3	1.2433	2.87e-08	1.09e-07	10
COL6A3	-0.721559	1.46e-05	3.72e-05	10
EPHB1	-2.19945	1.87e-37	4.66e-35	10
ITPR2	0.31713	0.0146046	0.0229323	10
KIF13A	-0.178006	0.0120178	0.0191811	10
KMT2A	-0.288302	0.000174553	0.00037772	10
MTUS2	0.634747	0.00357964	0.00624379	10
MYO9A	-0.402971	2.38e-08	9.12e-08	10
NRXN3	-1.56627	8.36e-29	5.13e-27	10
PCDHGA1	1.23251	3.46e-09	1.48e-08	10
PIK3CD	-0.557583	2.08e-06	6e-06	10
PKD1	-0.347656	3.5e-05	8.37e-05	10
PTPRC	-0.43374	0.0122126	0.0194583	10
SIGLEC1	0.788066	2.14e-05	5.29e-05	10
SMARCA1	-0.361757	0.000924637	0.00177529	10
SORCS1	-1.06245	6.14e-08	2.23e-07	10
SPTBN1	-0.706295	4.69e-12	2.96e-11	10
THSD7B	-1.14332	9.64e-09	3.91e-08	10
TP53BP1	-0.268723	0.00390039	0.00676293	10
UTRN	0.331857	0.00262849	0.00468361	10
ZFPM2	-1.40731	5.02e-16	5.33e-15	10
ZNF142	0.184643	0.000423947	0.000862614	10
ALMS1	-0.246916	0.000460848	0.000931196	9
ASH1L	-0.377317	9.62e-05	0.000215653	9
CARD11	-0.500518	0.000477023	0.000962087	9
CHD5	-1.34494	3.89e-18	5.42e-17	9
CREBBP	-0.152334	0.0202863	0.0309939	9
CTTNBP2	-1.45519	4.66e-29	2.97e-27	9
DHTKD1	0.495008	5.22e-09	2.2e-08	9
DOPEY1	-0.614045	2.85e-13	2.1e-12	9
FAM135B	-0.744885	0.00844005	0.0138301	9
LAMA5	-0.220241	0.00707197	0.0117407	9
MAP1A	-1.4519	5.71e-26	2.35e-24	9
NAV2	-1.52645	5.97e-29	3.73e-27	9
NBAS	-0.176516	0.00062796	0.00124244	9
NBEAL2	0.420579	4.88e-06	1.33e-05	9
NCOR1	-0.297531	6.23e-05	0.000143746	9
PCNT	0.183045	0.00213343	0.00386007	9
PDZD2	-0.399826	0.00132018	0.00247315	9
POLE	0.311392	1.19e-08	4.75e-08	9
RAG1	-1.11006	6.34e-14	5.12e-13	9
RUNX1T1	-0.841535	1.13e-11	6.78e-11	9
SHANK2	0.409531	7.4e-05	0.000168551	9
SPEG	-1.2778	1.05e-16	1.22e-15	9
TMPRSS2	0.785019	7.18e-06	1.92e-05	9
TRANK1	-0.466788	2.9e-05	7.02e-05	9
ZAP70	0.534277	0.0035883	0.00625829	9
ACACA	0.69056	1.64e-12	1.1e-11	8
ADAMTS10	-0.425754	0.000505436	0.00101561	8
ADGRE2	-0.657949	2.89e-06	8.17e-06	8
ANAPC5	0.475949	1.55e-17	2.01e-16	8
ANO4	-1.46213	1.58e-19	2.67e-18	8
AQR	-0.147432	0.0221726	0.0336681	8
ARHGEF17	-0.813592	9e-16	9.21e-15	8
ASTN1	-1.84523	1.86e-15	1.83e-14	8
ATP10A	0.691327	1.98e-06	5.72e-06	8
BOD1L1	-0.388974	3.83e-05	9.1e-05	8
CASZ1	0.281283	0.000315721	0.00065584	8
CDH6	-0.392215	0.00670373	0.0111656	8
CENPF	1.48628	3.3e-13	2.41e-12	8
CEP350	-0.288545	0.000311637	0.00064847	8
CMYA5	-0.887918	5.52e-10	2.62e-09	8
COL27A1	-0.877036	5.74e-09	2.4e-08	8
CSPG4	-0.945214	8.23e-11	4.38e-10	8
DHX30	0.190834	1.52e-06	4.48e-06	8
DLGAP2	0.797651	0.000334881	0.000692691	8
DMBT1	-1.80659	3.57e-10	1.74e-09	8
DNAH10	0.3011	0.0298446	0.0442246	8
DNAH5	2.33983	5.1e-18	7.01e-17	8
DUOX2	-2.6866	1.82e-33	2.31e-31	8
EPHB2	-0.439209	0.000396308	0.000810831	8
FAM171A1	0.375974	3.21e-05	7.73e-05	8
FMN2	-1.27138	7.98e-14	6.36e-13	8
GMIP	0.19789	0.00405369	0.00700829	8
HECW1	-1.48999	4.21e-12	2.67e-11	8
HELB	0.271384	0.00280125	0.00496646	8
HERC1	-0.256717	0.000654955	0.00129238	8
HFM1	-0.631225	0.00196909	0.00358525	8
HHAT	-0.723051	4.54e-12	2.87e-11	8
JAK1	-0.582703	3.38e-14	2.84e-13	8
KAT6A	-0.319698	0.00110426	0.00209484	8
KDM4B	0.515047	1.7e-15	1.68e-14	8
KDR	-0.827968	1.53e-09	6.86e-09	8
KIAA1109	-0.287393	0.00393637	0.0068189	8
KMT2B	0.200044	0.000253514	0.000535322	8
LAMB1	-0.682194	3.92e-07	1.27e-06	8
LILRB5	0.492746	0.00748701	0.0123707	8
LRP2	-0.903823	1.14e-05	2.96e-05	8
LRRC7	0.955701	0.000119919	0.000265578	8
LRRK2	-1.30154	1.33e-22	3.41e-21	8
LYST	-0.598718	4.02e-13	2.9e-12	8
MAP1B	-1.28814	3.78e-14	3.15e-13	8
MECOM	-1.51659	2.97e-33	3.65e-31	8
MED13L	-0.337937	0.000531561	0.00106312	8
MTOR	0.299543	0.000505015	0.0010151	8
NLRP3	-0.473345	0.00121302	0.00228633	8
NTRK1	-0.864789	5.2e-08	1.9e-07	8
PCDHA1	1.15906	0.00518265	0.008804	8
PIK3CG	-0.714957	0.000205587	0.000439967	8
PLCB4	0.518287	1.19e-06	3.57e-06	8
PLCH1	-0.834406	8.3e-06	2.2e-05	8
PTCHD4	-0.744462	0.000112623	0.00025017	8
SEMA3D	-1.49792	2.84e-13	2.09e-12	8
SETD2	-0.188145	0.00314421	0.00553617	8
SIPA1L3	0.526249	1.92e-10	9.68e-10	8
SV2A	-1.07386	4.82e-19	7.62e-18	8
TG	-1.65372	3.61e-13	2.62e-12	8
TIAM2	-0.356667	4.53e-11	2.51e-10	8
TRIOBP	-0.17	0.00657872	0.0109753	8
UHRF1BP1L	-0.305714	2.17e-05	5.36e-05	8
USP6	-0.255033	0.0325976	0.0479196	8
VPS13C	-0.307867	0.00125443	0.00235811	8
VWA8	-0.40459	1.02e-06	3.08e-06	8
ABHD2	0.863377	1.26e-08	5.01e-08	7
ACAN	0.567675	0.0228192	0.0345503	7
ADGRB1	-0.465457	0.00635585	0.0106285	7
AKAP13	-0.274802	0.000946596	0.00181499	7
ANKRD27	-0.279187	1.7e-09	7.6e-09	7
ANKRD52	0.294534	4.2e-05	9.91e-05	7
AP5Z1	0.38146	9.24e-09	3.75e-08	7
APBA1	0.339644	0.000788177	0.00153407	7
ATF7IP	-0.35313	9.8e-06	2.56e-05	7
BCL11B	-0.61533	0.00029717	0.000620321	7
CBLB	0.146909	0.0147539	0.023153	7
CCDC178	-1.70723	5.77e-24	1.78e-22	7
CCDC180	1.08731	6.74e-11	3.65e-10	7
CEP85L	-0.626684	2.4e-13	1.79e-12	7
CHD4	-0.144578	0.000729104	0.00142829	7
CNOT1	-0.247833	0.0104173	0.0168085	7
CNOT3	0.212982	1.04e-07	3.66e-07	7
CNTN4	-0.405412	0.00995976	0.0161267	7
CNTROB	0.161262	0.00336748	0.00589941	7
COL4A2	-0.595468	2.99e-05	7.22e-05	7
CPS1	-0.851343	0.00185822	0.00339952	7
CTNNAL1	0.165991	0.0270476	0.0403426	7
DGKI	-0.84825	1.17e-09	5.33e-09	7
DLC1	-0.486815	0.00014048	0.000307967	7
DMD	-1.59543	5.13e-23	1.4e-21	7
DNAH8	2.02034	2.24e-07	7.51e-07	7
DNAJC13	-0.441472	1.58e-10	8.06e-10	7
DOCK4	0.661719	1.61e-08	6.31e-08	7
DOT1L	0.618139	2.1e-16	2.34e-15	7
DPP6	-1.19653	8.38e-06	2.22e-05	7
DUS3L	0.321175	1.19e-05	3.06e-05	7
F5	1.49253	2.07e-05	5.13e-05	7
FBN2	-0.964224	6.57e-08	2.37e-07	7
FHOD1	0.461518	2.65e-09	1.15e-08	7
FILIP1	-1.63756	8.66e-26	3.48e-24	7
FZD2	-0.548768	1.08e-05	2.81e-05	7
GAK	0.35746	1.31e-12	8.87e-12	7
GGNBP2	-0.0822769	0.00654731	0.0109278	7
GPAM	-0.245969	5.8e-05	0.000134268	7
HHIP	-0.812099	3.8e-05	9.02e-05	7
HIPK1	-0.309531	3.68e-05	8.75e-05	7
HIPK2	0.534857	4.97e-06	1.36e-05	7
HIVEP2	-0.311774	0.000134034	0.000294572	7
IFI16	-0.863015	1.69e-12	1.13e-11	7
IFT122	0.123238	0.0173997	0.0269402	7
IRAK2	-0.406707	8.26e-05	0.000186869	7
ISLR	-0.327324	0.0197956	0.0303185	7
KANSL1	-0.215324	0.000499244	0.00100405	7
KCNT2	-1.23378	2.9e-10	1.43e-09	7
KIAA0556	0.32666	6.5e-07	2.03e-06	7
KIAA1614	-1.12889	8.95e-24	2.66e-22	7
KIF21A	0.273408	0.0161873	0.0251985	7
KNDC1	-1.02212	2.08e-09	9.19e-09	7
L1CAM	-1.34091	1.65e-10	8.41e-10	7
LAMA4	-0.832567	1.74e-10	8.88e-10	7
LAMB2	-0.436892	3.05e-05	7.36e-05	7
LRP4	-1.19424	3.6e-24	1.15e-22	7
MKI67	1.84334	2.42e-18	3.49e-17	7
MOV10L1	1.76657	2.59e-11	1.47e-10	7
MUC2	1.78898	3.52e-06	9.82e-06	7
MYH11	-1.88409	1.08e-14	9.72e-14	7
MYH15	0.477042	0.0208152	0.0317535	7
MYLK	-2.07641	4.65e-20	8.41e-19	7
MYO6	0.872933	1.83e-08	7.13e-08	7
MYOM2	-0.797057	4.95e-06	1.35e-05	7
NOD1	-0.245525	0.00246732	0.00442079	7
NTM	0.824452	0.000436717	0.00088564	7
NUMA1	0.311405	1.43e-06	4.22e-06	7
NWD1	0.76199	6.36e-10	2.99e-09	7
PCDHB15	-0.367386	0.000794579	0.00154522	7
PEAK1	-1.26067	9.22e-23	2.41e-21	7
PLEKHH2	-1.09588	7.81e-16	8.08e-15	7
POLR1A	0.343542	2.1e-07	7.07e-07	7
POLR2B	-0.138655	0.0233382	0.0352693	7
PPARGC1B	-1.22492	5.42e-28	2.92e-26	7
PRICKLE2	-1.49991	7.64e-37	1.58e-34	7
RAPGEF6	0.26959	4.39e-07	1.41e-06	7
RPRD2	-0.264277	9.66e-05	0.000216504	7
SETX	-0.30204	1.22e-05	3.14e-05	7
SLC8A1	-1.57258	3.37e-23	9.41e-22	7
SPTAN1	-0.271987	3.16e-07	1.04e-06	7
SYNPO	-0.845059	2.28e-10	1.14e-09	7
TBX3	-0.320492	0.00248511	0.00444834	7
TENM3	-1.28198	4.65e-19	7.38e-18	7
TLN1	-0.778586	1.55e-18	2.28e-17	7
TNS2	-0.373721	1.11e-05	2.87e-05	7
TRPM6	-0.583307	0.000363162	0.000747832	7
TXNIP	-0.650722	4.03e-10	1.95e-09	7
UBR3	-0.242321	0.00210098	0.00380658	7
USP28	-0.322233	3.2e-06	8.98e-06	7
USP9X	-0.384875	6.32e-08	2.28e-07	7
XKR4	-1.62944	3.44e-14	2.88e-13	7
ZCCHC14	-0.319725	4.26e-07	1.37e-06	7
ZDBF2	-0.473013	0.000129255	0.000284679	7
ZEB1	-0.979454	8.45e-16	8.68e-15	7
ZFAT	0.135938	0.0134578	0.0212842	7
ZNF208	-1.1923	3.54e-12	2.26e-11	7
ZNF516	-1.41257	3.83e-27	1.8e-25	7
ZNF518B	-0.206207	0.0137739	0.021741	7
ZNF804A	-1.71382	1.46e-21	3.23e-20	7
ABCA4	-0.754721	6.29e-06	1.69e-05	6
ABCC3	-1.05394	1.98e-10	1e-09	6
ACE	-0.949907	1.6e-15	1.58e-14	6
ACSBG1	-0.36252	0.0110301	0.0177228	6
ADAMTS5	-1.84655	1.27e-32	1.43e-30	6
ADAMTS9	-0.676882	4.36e-08	1.61e-07	6
ADCY6	0.468153	6.54e-10	3.07e-09	6
ADGRL2	-0.880691	5.92e-09	2.47e-08	6
AGL	-0.502889	4.47e-12	2.82e-11	6
AHDC1	-0.635346	1.95e-17	2.5e-16	6
AHRR	0.374888	0.00436285	0.00750898	6
AKNA	-0.232148	0.00511747	0.00869987	6
ARHGAP32	0.638109	2.06e-10	1.04e-09	6
ARID1B	-0.254295	8.9e-05	0.00020041	6
ASAP1	-0.601615	8.02e-11	4.28e-10	6
ATP9A	-0.201143	0.00761938	0.0125736	6
BCL11A	-1.42991	8.61e-16	8.83e-15	6
BCL9L	-0.397283	0.0016472	0.00303456	6
BCORL1	-0.248244	0.000794742	0.00154528	6
BNC2	-1.26062	2.2e-21	4.77e-20	6
BRAF	0.216867	0.0010256	0.0019567	6
CACNA2D4	-0.469193	4.41e-06	1.21e-05	6
CCDC80	-1.08616	5.56e-10	2.64e-09	6
CDC42BPB	-0.209645	0.00120028	0.00226372	6
CDH4	-0.404249	0.0168996	0.0262298	6
CELSR1	-0.579776	1.07e-07	3.74e-07	6
CENPE	0.712456	4.37e-07	1.4e-06	6
CHAF1A	0.343078	1.03e-06	3.11e-06	6
CLCNKB	-1.7727	2.08e-27	1.01e-25	6
COL4A3	-0.545153	0.000190658	0.00040997	6
CSF1R	-0.363629	0.00332595	0.00583164	6
CSPP1	0.163982	0.0249786	0.037527	6
CYFIP2	0.517383	1.83e-09	8.12e-09	6
DAPK1	0.708977	5.06e-07	1.61e-06	6
DCHS1	-0.738971	1.27e-07	4.41e-07	6
DHX34	0.306984	2.76e-06	7.81e-06	6
DNAH11	-0.88759	9.82e-07	2.98e-06	6
DNHD1	0.287838	0.0158773	0.0247683	6
DOCK1	-0.566433	1.05e-11	6.33e-11	6
DOCK11	-0.48593	2.54e-05	6.2e-05	6
DOCK3	-1.35777	3.01e-25	1.13e-23	6
DUOX1	-2.16693	9.11e-39	3.05e-36	6
EHBP1	-0.150673	0.0167949	0.0260738	6
EPB41L2	-0.880731	1.72e-13	1.31e-12	6
EPHB6	-0.556424	0.000264378	0.000556414	6
ERF	-0.231822	0.00276765	0.00491304	6
ERLIN2	-0.185318	0.0333431	0.0489248	6
EVPL	0.571263	2.23e-14	1.93e-13	6
F13A1	-0.487643	0.00496973	0.00847669	6
FAM83B	-2.64905	9.45e-29	5.75e-27	6
FILIP1L	-1.1054	1.87e-10	9.5e-10	6
FLT4	-0.378087	0.00121093	0.00228287	6
FOXP1	0.373346	7.73e-09	3.17e-08	6
FRY	-0.679271	3.66e-10	1.78e-09	6
GALNT10	0.550936	3.5e-10	1.7e-09	6
GALNT3	0.76327	1.18e-08	4.71e-08	6
GIGYF1	0.36652	3.07e-08	1.16e-07	6
GLI2	-0.860642	2.11e-10	1.06e-09	6
GMPPB	0.278953	0.000902999	0.00173646	6
GRIA2	-1.29997	4.67e-09	1.98e-08	6
GUCY2C	-1.91669	8.82e-35	1.39e-32	6
HOXB3	-1.27116	2.19e-15	2.14e-14	6
IL6ST	-0.836673	2.3e-17	2.92e-16	6
IRGQ	0.361334	2.81e-10	1.39e-09	6
ITGA7	-0.891572	1.85e-09	8.19e-09	6
ITGB4	-1.28047	6.61e-14	5.32e-13	6
ITPR1	-1.27493	6.13e-13	4.33e-12	6
KAT6B	-0.396174	7.87e-06	2.09e-05	6
KCNAB1	-1.63248	1.5e-28	8.83e-27	6
KDM2B	-0.256681	9.23e-06	2.43e-05	6
KIAA1551	-0.353726	1.53e-05	3.88e-05	6
KLK3	1.65145	1.12e-17	1.48e-16	6
LDLR	-0.337749	0.0171363	0.0265524	6
LGR5	-1.07692	1.54e-08	6.05e-08	6
LIG4	-0.204544	0.0026863	0.00478107	6
LINGO1	0.504426	0.0144276	0.0226874	6
LIPG	-1.50394	7.52e-17	8.9e-16	6
LLGL1	-0.230946	9.2e-05	0.000206908	6
LMTK2	0.235805	0.00250985	0.00448956	6
LRP6	-0.216227	0.00645367	0.0107832	6
LRRC8B	0.599744	3.09e-10	1.52e-09	6
LTBP4	-0.533348	0.000301791	0.000629473	6
MAP3K1	-0.617387	1.6e-12	1.07e-11	6
MED12	-0.25102	0.000427766	0.000869498	6
MED24	0.0862107	0.0259261	0.0388239	6
MUC20	-0.946418	1.13e-09	5.14e-09	6
MYO7B	-0.60667	8.34e-06	2.21e-05	6
MYOF	-1.55218	1.32e-21	2.95e-20	6
MYOM1	-1.30117	8e-14	6.36e-13	6
NCKAP5	0.667744	0.000123676	0.000273405	6
NFASC	-0.625272	2.68e-06	7.6e-06	6
NID2	-0.998378	1.12e-11	6.73e-11	6
NIPBL	-0.259111	7e-05	0.000160137	6
NKX3-1	1.42165	2.12e-22	5.29e-21	6
NLRP8	1.94227	2.36e-10	1.18e-09	6
NOTCH1	-0.859468	6.05e-16	6.34e-15	6
NRG1	-1.80239	6.67e-22	1.54e-20	6
NUP210	1.2	1.39e-29	9.61e-28	6
NYNRIN	-2.00285	7.9e-44	6.07e-41	6
OLFML2A	-1.14302	1.37e-19	2.36e-18	6
P2RY2	-1.83673	4.69e-26	1.96e-24	6
PBRM1	-0.183271	0.00696724	0.0115815	6
PCDH10	-1.28648	7.32e-14	5.86e-13	6
PCDHAC2	-1.26636	1.47e-07	5.06e-07	6
PCF11	0.143394	0.0232223	0.0351088	6
PCSK2	-2.05612	1.41e-18	2.09e-17	6
PID1	-0.503527	8.26e-05	0.000186994	6
PITRM1	0.187129	0.000149124	0.000325639	6
PLEKHG3	-0.978021	1.57e-26	6.94e-25	6
PPP1R13B	0.208203	0.000203192	0.000435245	6
PRDM16	-1.12882	7.54e-14	6.02e-13	6
PROX1	-0.759168	0.0001127	0.000250313	6
PTGS2	-2.01316	4.13e-17	5.07e-16	6
PTPN21	-0.565484	1.79e-13	1.35e-12	6
PTPRB	-0.428668	0.000172489	0.000373562	6
PTPRG	-0.377343	9.5e-05	0.000213053	6
PTPRU	-0.799938	6.99e-11	3.78e-10	6
RANBP2	0.199575	0.0164248	0.0255401	6
RBFOX1	-2.12686	1.25e-22	3.22e-21	6
REV3L	-0.717057	1.74e-12	1.16e-11	6
ROBO1	-1.18608	1.77e-17	2.29e-16	6
ROBO4	-0.364169	0.00113844	0.00215502	6
RPTOR	-0.317348	3.79e-10	1.84e-09	6
RTKN	0.412288	5.1e-06	1.39e-05	6
SAMD9L	-0.518713	0.00042038	0.000856469	6
SETBP1	-0.743686	3.43e-12	2.2e-11	6
SLC12A5	1.18991	4.12e-08	1.53e-07	6
SLC4A2	0.130422	0.02901	0.0430639	6
SLCO3A1	-1.38695	2.01e-33	2.54e-31	6
SLIT3	-1.19787	1.31e-16	1.5e-15	6
SMAD4	-0.196856	0.00054901	0.00109529	6
SP4	-0.323737	1.36e-05	3.47e-05	6
SPTB	-0.860704	4.43e-06	1.22e-05	6
SPTBN2	1.13012	3e-29	1.98e-27	6
SUPT5H	0.209916	7.09e-07	2.2e-06	6
SYNGAP1	-0.396027	4.95e-07	1.57e-06	6
TAOK2	0.162737	0.000196837	0.000422469	6
TARBP1	0.929033	1e-19	1.74e-18	6
TENM1	0.737657	0.0230478	0.034861	6
TET3	0.681484	3.65e-10	1.78e-09	6
TIGD3	0.691727	1.27e-07	4.39e-07	6
TLE3	0.473121	5.04e-17	6.1e-16	6
TLN2	0.29236	0.0109806	0.0176494	6
TOPORS	-0.184953	0.00184817	0.00338213	6
TRAPPC8	-0.327632	1.76e-05	4.42e-05	6
TRPS1	-0.728098	1.65e-12	1.1e-11	6
UHRF1BP1	0.315808	6.64e-05	0.000152446	6
USP31	-0.329653	1.26e-05	3.25e-05	6
VILL	-1.02997	8.21e-13	5.7e-12	6
WFS1	-0.513263	3.45e-09	1.48e-08	6
WNK1	-0.235677	0.00500698	0.00852997	6
ZC3H13	-0.593207	3.56e-12	2.28e-11	6
ZC3H18	-0.137847	0.00451937	0.0077617	6
ZEB2	-1.04493	7.53e-15	6.92e-14	6
ZFYVE28	-0.217629	0.000546682	0.00109088	6
ZMIZ2	0.370682	3.66e-12	2.34e-11	6
ZNF276	0.500408	1.05e-07	3.67e-07	6
ZNF521	-0.614973	2.84e-06	8.02e-06	6
ZNF827	-0.419322	9.84e-05	0.00022022	6
ABCC11	0.771412	0.0341195	0.0499646	5
ABCC4	1.88727	6.81e-27	3.12e-25	5
ABCC8	-0.773997	5.36e-05	0.000124794	5
ABR	-0.213879	7.22e-05	0.000164786	5
ADAMTS13	0.494628	3.4e-05	8.14e-05	5
ADGRB2	-0.841883	1.51e-13	1.15e-12	5
AFAP1	-0.34587	7.84e-06	2.08e-05	5
AIFM3	-0.741418	4.28e-08	1.59e-07	5
AJAP1	-0.863297	9.82e-07	2.98e-06	5
AKAP1	0.145925	0.0185896	0.0286261	5
AKAP12	-0.937365	1.17e-09	5.33e-09	5
AKAP6	-0.911822	5.03e-13	3.59e-12	5
ANKHD1-EIF4EBP3	0.469229	2.88e-09	1.24e-08	5
ANO1	-1.78305	3.28e-32	3.32e-30	5
ARFGEF3	1.16445	3.82e-18	5.32e-17	5
ARHGAP5	-0.414324	2.95e-07	9.73e-07	5
ARHGEF10L	-0.514274	1.55e-15	1.54e-14	5
ARHGEF11	-0.241717	0.000745117	0.00145672	5
ARHGEF2	-0.651433	6.3e-14	5.09e-13	5
ASPH	-1.15123	1.62e-22	4.11e-21	5
ASTN2	0.485746	0.000332601	0.000688331	5
ASXL1	0.169238	0.00217541	0.00393023	5
ATP11A	0.474046	0.00867466	0.0141956	5
ATP2B4	-1.53695	3.78e-20	6.92e-19	5
ATR	0.206183	0.00691306	0.0114976	5
AUTS2	-0.409954	0.000168812	0.000366156	5
AVPR1A	-0.80923	3.67e-07	1.19e-06	5
AXIN2	-0.327482	0.00039168	0.000801898	5
AXL	-0.779577	7.41e-11	3.99e-10	5
B4GALNT4	1.64723	1.53e-13	1.17e-12	5
BAG6	0.264267	5.97e-11	3.25e-10	5
BRINP1	-1.07092	2.25e-07	7.55e-07	5
C2CD2L	0.513497	1.25e-10	6.5e-10	5
CACNA1D	1.94665	1.63e-12	1.09e-11	5
CACNB2	-0.380389	1.75e-05	4.4e-05	5
CADM3	-0.557593	0.00942223	0.0153372	5
CAMK4	-0.849395	5.77e-09	2.41e-08	5
CAND2	-1.26195	6.84e-26	2.8e-24	5
CBX4	0.751524	4.35e-17	5.32e-16	5
CCDC85A	-1.89631	1.33e-28	7.98e-27	5
CCNL2	0.863935	7.34e-13	5.12e-12	5
CD1C	-0.468434	0.00898003	0.0146641	5
CD248	-0.893581	5.2e-13	3.71e-12	5
CDCA2	0.846446	7.85e-07	2.42e-06	5
CDKL2	-1.46279	4.36e-16	4.67e-15	5
CDKN1B	-0.186413	0.00258038	0.004605	5
CEP104	-0.199149	0.000445302	0.000902058	5
CFAP43	0.649739	3.79e-08	1.41e-07	5
CFAP70	0.690933	5.12e-07	1.62e-06	5
CHD9	-0.702602	3.46e-15	3.31e-14	5
CHST3	-1.1902	3.55e-22	8.51e-21	5
CNR1	-1.31522	2.78e-15	2.68e-14	5
CNTNAP1	-0.60507	1.57e-06	4.6e-06	5
COL16A1	-0.27963	0.0334747	0.0490944	5
COL18A1	-0.412148	5.32e-05	0.000123782	5
COL21A1	-1.28192	1.32e-20	2.57e-19	5
CORO7	0.43861	3.09e-06	8.71e-06	5
CPAMD8	-1.41789	9.14e-19	1.38e-17	5
CPT1C	-0.560772	1.65e-06	4.83e-06	5
CPXM1	-1.20674	5.7e-13	4.04e-12	5
CREM	-0.42334	6.03e-07	1.89e-06	5
CROCC	0.39338	1.21e-05	3.12e-05	5
CRTAC1	-2.51947	3.22e-43	2.04e-40	5
CSTF2T	-0.141213	0.012234	0.0194906	5
CSTF3	0.225659	8.3e-07	2.54e-06	5
CUL2	-0.272399	2.5e-10	1.24e-09	5
DAAM2	-1.71621	3.19e-30	2.49e-28	5
DAB2IP	-0.911306	6.56e-25	2.34e-23	5
DCLRE1C	-0.271242	1.3e-06	3.85e-06	5
DDHD1	-0.149662	0.0230656	0.0348804	5
DDX41	0.276985	2.11e-07	7.12e-07	5
DEPDC5	-0.183093	1.51e-05	3.83e-05	5
DGKD	0.760008	3.03e-19	4.93e-18	5
DIP2A	0.569792	1.32e-10	6.84e-10	5
DISC1	0.4294	0.000694312	0.00136405	5
DLEC1	-0.488087	0.000541477	0.00108178	5
DLG5	-0.624118	1.75e-06	5.09e-06	5
DNM1L	-0.194446	5.25e-05	0.000122433	5
DNMT3B	0.386026	0.0018138	0.00332154	5
DVL2	-0.210595	1.9e-05	4.74e-05	5
EDIL3	-1.21983	1.69e-18	2.48e-17	5
EEF2K	-0.491854	1.74e-11	1.01e-10	5
EGF	0.706069	0.0020416	0.00370776	5
EGFLAM	-0.765032	2.56e-10	1.27e-09	5
EGR1	-0.714571	0.00601956	0.0101018	5
EIF2AK3	0.213076	0.00667195	0.0111177	5
EIF2AK4	0.222674	0.00144419	0.00268823	5
EMILIN2	0.439414	0.000214716	0.000458493	5
EPG5	-0.210988	0.00203894	0.00370365	5
EPHA3	-0.754338	1.59e-05	4.03e-05	5
EPRS	0.146271	0.0272119	0.0405746	5
ERBB3	0.81422	1.76e-18	2.58e-17	5
ERBB4	-1.15378	3.09e-10	1.52e-09	5
ERCC2	0.350722	1.12e-08	4.49e-08	5
ERMARD	0.19209	0.000630534	0.00124686	5
ERN2	-2.1467	7.63e-12	4.67e-11	5
ESPL1	1.03271	1.19e-09	5.41e-09	5
ETV3	-0.444209	1.01e-08	4.09e-08	5
EVC2	-1.18068	1.87e-21	4.09e-20	5
EXOC4	-0.146543	0.00079281	0.00154194	5
EXTL3	-0.320507	3.23e-06	9.07e-06	5
EYA4	-1.69155	2.1e-29	1.4e-27	5
FAM83G	0.334799	0.00844301	0.0138337	5
FASN	1.3918	5.02e-20	9.05e-19	5
FBXO42	0.0925857	0.0206978	0.0315875	5
FHDC1	-0.588345	4.37e-06	1.2e-05	5
FN1	-0.979269	1.51e-07	5.19e-07	5
FREM1	-0.676309	1.08e-05	2.82e-05	5
FRMD3	-1.13058	8.14e-21	1.64e-19	5
FZD10	-1.00255	1e-11	6.06e-11	5
GAB2	-0.382727	5.64e-05	0.00013086	5
GANC	-0.266646	4.67e-08	1.72e-07	5
GPR87	-2.47106	1.36e-22	3.48e-21	5
GRID1	-0.871501	6.37e-10	3e-09	5
GRIK3	-0.626515	0.000836552	0.0016195	5
GRIP1	-0.741814	1.56e-14	1.37e-13	5
GSN	-0.677727	3.11e-07	1.02e-06	5
GSTM5	-1.62334	1.08e-27	5.46e-26	5
GTF3C1	0.529126	5.79e-14	4.7e-13	5
GUCY1A2	-0.734688	1.79e-07	6.09e-07	5
HDLBP	0.308252	5.36e-08	1.96e-07	5
HELQ	-0.328639	1.52e-17	1.98e-16	5
HIF3A	-1.81737	1.8e-28	1.04e-26	5
HK1	-0.312012	3.23e-08	1.22e-07	5
HOXB13	1.84929	1.57e-28	9.23e-27	5
HSPA12A	-0.758902	5.11e-13	3.65e-12	5
ICE1	-0.247853	6.47e-05	0.000148874	5
IGSF9B	-0.539549	1.24e-05	3.2e-05	5
IL16	-0.374191	0.0052309	0.00887943	5
INTS5	0.408957	6.46e-14	5.21e-13	5
IQGAP1	-0.649107	1.03e-15	1.04e-14	5
IRAK3	-1.1886	1.58e-24	5.38e-23	5
ITGA2B	-0.469896	0.000597698	0.00118536	5
ITGB6	-1.83467	8.79e-23	2.31e-21	5
ITSN1	-0.813155	3.6e-28	1.98e-26	5
JAG2	-0.424385	2.09e-05	5.18e-05	5
KCNQ3	-0.978921	6.86e-08	2.47e-07	5
KDM3B	-0.234682	0.000250254	0.000528803	5
KDM5A	-0.285579	3.16e-05	7.62e-05	5
KIAA0319L	0.559712	1.36e-14	1.21e-13	5
KIAA0753	-0.11131	0.0229208	0.0346899	5
KIAA1024	0.319961	0.0197657	0.0302754	5
KIAA2026	-0.412716	4.47e-09	1.89e-08	5
KIF11	0.739225	4.09e-08	1.52e-07	5
KIF26B	-1.32299	2.88e-19	4.69e-18	5
KIF3B	0.190454	0.000819684	0.00158968	5
KIF5A	-1.01308	8.61e-10	3.98e-09	5
KLHDC7A	-0.67754	0.0114601	0.0183641	5
KLK15	2.34928	3.04e-15	2.92e-14	5
KMT2E	-0.429224	1.59e-06	4.67e-06	5
KRBA1	-0.361624	0.000853977	0.0016508	5
KSR1	-1.23515	2.33e-26	1.01e-24	5
LAMA2	-0.695542	2.44e-06	6.97e-06	5
LENG8	0.503356	3.53e-06	9.85e-06	5
LMNA	-0.359152	0.000635898	0.00125693	5
LMX1B	2.69806	6.59e-19	1.02e-17	5
LPA	-1.0039	4.16e-08	1.55e-07	5
LPIN1	-0.866256	9.29e-27	4.24e-25	5
LRBA	0.356588	0.000304064	0.00063357	5
LRIF1	0.185151	0.00336078	0.00588935	5
LRIG1	1.11531	1.23e-29	8.64e-28	5
LRRC4C	-0.754093	0.000205493	0.000439817	5
LRRIQ1	0.887817	4.53e-07	1.45e-06	5
LRRN3	-2.08647	8.6e-30	6.19e-28	5
LTBP2	-0.485356	0.00053875	0.00107645	5
LTF	-1.93096	0.000234003	0.000496569	5
LTN1	-0.281957	0.00127947	0.002402	5
MAP3K10	0.508062	1.08e-12	7.42e-12	5
MAP3K9	0.450088	2.52e-06	7.18e-06	5
MAST1	0.427396	0.00995443	0.0161224	5
MBD1	-0.216912	1.79e-07	6.1e-07	5
MBTPS1	-0.170604	0.00142944	0.00266158	5
MCM3	-0.299322	3.49e-10	1.7e-09	5
MCM3AP	0.278293	8.68e-07	2.65e-06	5
MED26	0.248108	5.61e-08	2.04e-07	5
MEGF10	-0.917781	1.16e-08	4.63e-08	5
MEIS2	-1.49807	4.12e-22	9.79e-21	5
MET	-1.24258	1.02e-17	1.36e-16	5
MMP16	-1.05277	1.15e-10	5.97e-10	5
MMRN2	-0.395791	0.000157246	0.000342377	5
MN1	-0.82562	2.29e-07	7.68e-07	5
MRC2	-0.627034	5.1e-07	1.62e-06	5
MRVI1	-1.35602	5.52e-16	5.82e-15	5
MTHFD1L	0.621524	5.05e-07	1.6e-06	5
MUC4	-1.65788	6.97e-10	3.27e-09	5
MUC6	-1.70197	0.000322724	0.000669123	5
MYBL2	2.15257	1.22e-19	2.1e-18	5
MYO10	0.407072	1.04e-06	3.15e-06	5
MYO18A	-0.28497	0.000878088	0.00169244	5
MYO9B	-0.116692	0.0135179	0.0213734	5
MYOT	-1.38701	6.64e-09	2.75e-08	5
NAA25	0.170463	0.00452718	0.0077722	5
NACA	0.37778	1.05e-07	3.67e-07	5
NAV3	-0.986499	8.35e-12	5.08e-11	5
NDST2	0.293111	3.55e-08	1.33e-07	5
NEBL	-0.53531	4.73e-07	1.51e-06	5
NELL1	-0.961472	2.51e-06	7.16e-06	5
NGLY1	0.236128	1.44e-06	4.24e-06	5
NIN	0.243382	0.000257894	0.000543947	5
NINL	-0.761007	2.01e-09	8.91e-09	5
NLGN4X	-0.741212	0.0002807	0.000588881	5
NOD2	-0.808936	1.02e-08	4.1e-08	5
NOTCH4	-0.474124	1.7e-06	4.96e-06	5
NPAT	-0.404764	1.93e-07	6.55e-07	5
NPHP4	0.344253	3.26e-07	1.07e-06	5
NR2C2AP	0.34133	4.64e-06	1.27e-05	5
NR3C2	-0.873091	6.19e-24	1.88e-22	5
NTN5	0.562197	0.00179378	0.00328783	5
NUP160	-0.321908	3.02e-06	8.5e-06	5
OSBPL10	-0.342938	0.000993215	0.00189825	5
PAPLN	-0.428405	0.000456479	0.000922873	5
PARP4	-0.442776	7.13e-08	2.56e-07	5
PCDH18	-0.990534	1.22e-12	8.32e-12	5
PCDH9	-1.52336	6.73e-24	2.04e-22	5
PCDHB10	0.733538	0.000521456	0.00104484	5
PCDHB16	0.981939	7.81e-05	0.0001776	5
PCDHB4	-0.365897	0.0159923	0.0249371	5
PCDHGA9	-1.15991	1.78e-11	1.04e-10	5
PCDHGB6	-0.56196	7.01e-05	0.000160423	5
PDCD11	0.419059	3.08e-12	1.98e-11	5
PDE1C	-2.57122	1.05e-38	3.38e-36	5
PDE6B	-1.00619	1.02e-10	5.35e-10	5
PDPR	-0.296401	0.0004279	0.000869674	5
PER2	-0.724714	3.59e-13	2.61e-12	5
PFKP	-0.46467	2.09e-07	7.04e-07	5
PHF3	-0.310241	9.55e-06	2.5e-05	5
PIK3C2B	-0.260951	0.000428298	0.000870387	5
PIP5K1C	-0.470895	6.22e-15	5.76e-14	5
PITPNM1	-0.46009	2.13e-08	8.23e-08	5
PIWIL2	-0.814138	4.51e-07	1.44e-06	5
PKN2	-0.357243	2.09e-08	8.07e-08	5
PLA2G4A	-1.41592	5.45e-29	3.43e-27	5
PLAT	-0.730922	0.000282096	0.000591272	5
PLCG2	-0.544224	5.32e-07	1.68e-06	5
PLCH2	-0.761165	6.14e-08	2.23e-07	5
PLEKHA4	-0.276414	0.0225071	0.0341255	5
PLEKHG1	-0.67017	1.24e-07	4.31e-07	5
PLXNA2	-0.833605	1.51e-18	2.23e-17	5
PLXNA4	-1.04427	3.32e-11	1.87e-10	5
PLXNB2	0.142003	0.0201711	0.0308348	5
PLXNB3	0.799208	5.95e-10	2.81e-09	5
PNPLA7	1.00226	2.97e-18	4.22e-17	5
POGZ	0.13279	0.0193493	0.0296869	5
POLR3A	0.251426	1.54e-06	4.52e-06	5
POM121	0.235533	0.00667833	0.0111263	5
PPARGC1A	-2.15761	2.63e-46	3.03e-43	5
PPFIBP1	-0.565835	6.36e-12	3.94e-11	5
PPFIBP2	-0.657475	2.55e-11	1.46e-10	5
PPRC1	0.28592	1.28e-05	3.28e-05	5
PRDM2	-0.315696	3.34e-07	1.09e-06	5
PREX2	-0.896633	8.69e-13	6.01e-12	5
PTBP1	0.30143	1.88e-13	1.42e-12	5
PTK7	0.286772	0.0143058	0.022513	5
PTPRA	-0.109305	0.00188735	0.00344923	5
PTPRK	-0.262513	0.00322591	0.00566918	5
PUM1	-0.133399	0.015272	0.0239089	5
QRICH2	0.994828	1.03e-17	1.37e-16	5
RANBP17	0.712541	2.47e-18	3.56e-17	5
RAPGEF1	-0.194773	0.00111613	0.00211562	5
RAPH1	-0.332789	0.0301924	0.044686	5
RFX3	0.788978	2.04e-09	9.01e-09	5
ROCK1	-0.398135	1.18e-05	3.06e-05	5
ROR2	-1.57127	6.84e-24	2.07e-22	5
RSBN1	-0.347389	5.57e-10	2.64e-09	5
SCN3A	-0.757195	2.42e-06	6.91e-06	5
SCN9A	-0.930288	8.32e-08	2.96e-07	5
SCUBE1	-1.16762	1.23e-14	1.09e-13	5
SCYL1	0.245346	1.01e-05	2.64e-05	5
SEMA5A	-1.38041	2.13e-22	5.3e-21	5
SGTA	0.200452	0.00209993	0.00380506	5
SHPRH	-0.391188	0.00795244	0.0130834	5
SLC12A4	-0.772405	4.81e-15	4.52e-14	5
SLC9A5	0.569451	1.72e-05	4.32e-05	5
SLITRK3	-1.76227	1.21e-10	6.31e-10	5
SMG7	0.143977	0.000429466	0.000872377	5
SMOC1	-1.93477	1.12e-22	2.91e-21	5
SNX19	-0.210488	9.99e-05	0.000223466	5
SNX31	-1.00355	5.96e-06	1.61e-05	5
SORL1	-0.613543	5.92e-06	1.6e-05	5
SOS1	-0.470253	8.33e-12	5.07e-11	5
SOX6	-0.78528	1.64e-09	7.33e-09	5
SPATA18	-1.52258	4.56e-26	1.91e-24	5
SPECC1L	0.29406	6.27e-07	1.96e-06	5
SPTBN4	0.252019	0.0214299	0.0326075	5
SSRP1	0.159808	7.72e-05	0.000175505	5
ST18	0.80771	0.00305649	0.00539098	5
STAC	-2.43195	3.38e-35	5.61e-33	5
SYCP2	0.373642	0.00638627	0.0106755	5
SYMPK	0.353612	6.44e-10	3.03e-09	5
TBC1D2	-0.823322	1.26e-21	2.82e-20	5
TBCD	0.431989	2.61e-14	2.23e-13	5
TBXA2R	-0.798093	2.01e-10	1.01e-09	5
TDRD6	1.06102	3.24e-06	9.08e-06	5
THEMIS	-0.577044	0.00349328	0.00610364	5
THRA	-0.466795	1.39e-13	1.07e-12	5
TJP2	-0.370269	5.53e-07	1.74e-06	5
TLE1	0.375351	1.3e-05	3.33e-05	5
TMEM8A	0.526849	1.01e-09	4.62e-09	5
TNC	-0.732756	1.1e-05	2.85e-05	5
TNK2	0.898665	2.17e-24	7.16e-23	5
TNKS	-0.402473	6.6e-08	2.38e-07	5
TNKS1BP1	0.124745	0.0222116	0.033719	5
TNN	1.62728	4.29e-08	1.59e-07	5
TNS1	-1.5582	3.87e-17	4.76e-16	5
TOP3A	0.212204	1.35e-05	3.46e-05	5
TPO	2.13445	2.69e-12	1.75e-11	5
TRAF3IP2	-0.935943	1.22e-22	3.15e-21	5
TRAP1	0.39583	4.86e-10	2.33e-09	5
TRIP12	-0.268558	1.32e-05	3.39e-05	5
TRPM2	1.13166	4.76e-06	1.31e-05	5
TRPM3	-1.74251	1.87e-24	6.25e-23	5
TSHZ1	-0.193335	0.019753	0.0302584	5
TSHZ2	-0.806504	4.37e-12	2.77e-11	5
TTBK2	-0.484087	1.09e-11	6.51e-11	5
TTC17	0.148191	0.00468878	0.00802944	5
TTLL5	-0.354798	1.07e-11	6.42e-11	5
TUBB4A	1.91459	5.1e-07	1.62e-06	5
UBR2	-0.161114	0.00142922	0.00266145	5
UBTF	0.0892536	0.0263069	0.039327	5
UFL1	-0.350165	5.72e-05	0.00013255	5
UNC5B	-1.61792	2.32e-30	1.84e-28	5
UPF2	-0.232666	1.12e-05	2.9e-05	5
USP15	-0.210707	2.06e-06	5.95e-06	5
UVSSA	0.599698	2.18e-09	9.63e-09	5
VARS2	0.53432	8.75e-15	7.97e-14	5
VAV3	-1.38335	4.77e-27	2.21e-25	5
WDR7	-0.407741	1e-07	3.52e-07	5
XPO4	-0.244867	0.000765805	0.00149478	5
ZBED1	0.249723	6.03e-07	1.89e-06	5
ZFYVE16	0.164503	0.0261981	0.039193	5
ZFYVE26	-0.275646	1.85e-06	5.36e-06	5
ZNF292	-0.510573	2.13e-07	7.15e-07	5
ZNF365	-0.702365	8.68e-07	2.65e-06	5
ZNF366	-0.917687	9.41e-07	2.86e-06	5
ZNF385D	-0.366781	0.0205194	0.0313385	5
ZNF658	-0.434373	3.4e-11	1.91e-10	5
ZNF839	0.193208	0.000423958	0.000862614	5
ZNF883	-0.997297	3.71e-07	1.21e-06	5
ZNF91	0.158203	0.0120382	0.0192119	5
ZSWIM4	0.24135	0.000301167	0.000628244	5
ZSWIM8	-0.150138	0.0135308	0.0213883	5
2018-03-01	0.939174	4.45e-18	6.16e-17	4
A4GALT	-0.688853	8.2e-11	4.37e-10	4
ABCA3	0.597566	5.46e-12	3.41e-11	4
ABCA8	-0.41612	0.00613408	0.0102837	4
ABCC10	-0.18839	0.00017285	0.000374255	4
ABHD8	-0.315847	7.73e-05	0.000175849	4
ACACB	-1.0532	1.76e-23	5.11e-22	4
ACAD10	0.417398	7.64e-11	4.1e-10	4
ACADS	-0.219896	0.0297817	0.0441384	4
ACTN1	-0.831491	2e-14	1.74e-13	4
ACTN4	-0.549662	9.26e-19	1.4e-17	4
ACVR2A	-0.293125	3.69e-06	1.03e-05	4
ADAM23	-0.783214	1.82e-07	6.18e-07	4
ADAMTS15	-0.780414	2.38e-09	1.04e-08	4
ADARB2	0.868532	0.00533015	0.0090296	4
ADCY2	-0.632855	2.84e-05	6.9e-05	4
ADCY9	-0.737081	1.69e-16	1.9e-15	4
ADGRA2	-1.13329	2.2e-11	1.26e-10	4
ADGRD1	-1.18553	1.62e-11	9.49e-11	4
ADGRL1	-0.459862	0.000168845	0.000366186	4
AFF2	-1.67677	2.21e-22	5.47e-21	4
AGAP3	0.355862	1.32e-08	5.24e-08	4
AGFG1	-0.111188	0.0282085	0.0419418	4
AGRN	0.323201	0.000304004	0.000633516	4
AHI1	-0.116441	0.0340479	0.0498716	4
ALCAM	0.551386	2.94e-08	1.12e-07	4
ALDH1L1	-0.616934	0.00166514	0.00306485	4
ALDH6A1	0.360461	0.000125305	0.000276806	4
ALS2CL	-0.812765	5.66e-09	2.37e-08	4
ANAPC2	0.385433	1.69e-10	8.63e-10	4
ANKRD12	-0.314045	1.58e-05	4.01e-05	4
ANKRD28	0.126044	0.0252531	0.0379177	4
AP1G2	0.595983	3.44e-12	2.21e-11	4
AP2A1	-0.0959707	0.0312665	0.0461349	4
APBB2	-0.203512	0.00139484	0.00260242	4
APLF	-0.846691	3.01e-16	3.28e-15	4
APOBEC3B	0.453943	0.00566994	0.00956214	4
ARAP1	-0.161307	0.00492145	0.00840291	4
ARAP3	-0.629296	4.74e-10	2.27e-09	4
ARHGAP21	-0.207278	0.00346119	0.00605151	4
ARHGAP31	-0.524472	1.03e-06	3.11e-06	4
ARHGAP33	0.478704	8.66e-05	0.000195357	4
ARHGAP44	-0.2081	0.00618558	0.0103644	4
ARHGEF10	-0.177721	0.0129851	0.0205929	4
ARHGEF18	-0.285121	3.46e-05	8.27e-05	4
ARHGEF19	-1.09604	2.52e-19	4.14e-18	4
ARHGEF39	0.356911	0.00154078	0.00285304	4
ARHGEF5	0.237509	4.13e-05	9.76e-05	4
ARMC5	0.443141	2.32e-07	7.78e-07	4
ARNTL2	-0.503016	0.000454998	0.000920082	4
ARVCF	0.822517	1.09e-21	2.46e-20	4
ASPM	1.33801	6.11e-11	3.33e-10	4
ASXL2	-0.367023	3.23e-05	7.79e-05	4
ATG13	0.11597	0.0144134	0.0226707	4
ATG9A	0.107521	0.0185195	0.0285284	4
ATP12A	-1.30578	0.000184694	0.000397981	4
ATP2C2	0.420418	0.00562059	0.00948762	4
ATP8B1	-0.348402	0.000541796	0.00108197	4
ATRX	-0.297886	0.000315383	0.000655229	4
B3GNT3	-1.73626	5.43e-12	3.39e-11	4
B4GALNT1	-1.01882	7.73e-14	6.17e-13	4
B4GALT6	-0.814512	5.95e-18	8.13e-17	4
BAHD1	-0.143924	0.00496457	0.00847024	4
BARD1	-0.342171	0.000126204	0.000278625	4
BAZ1B	-0.14178	0.0106739	0.017188	4
BBS2	-0.34586	7.2e-10	3.37e-09	4
BBS9	-0.28368	4.11e-10	1.99e-09	4
BCHE	-1.63025	2.24e-17	2.85e-16	4
BCL6	-0.38418	0.000188441	0.000405392	4
BCL9	0.362595	8.95e-06	2.36e-05	4
BCOR	0.2338	0.0189393	0.0291063	4
BICD1	1.53337	6.9e-19	1.06e-17	4
BICD2	-0.539887	1.21e-17	1.6e-16	4
BMP5	-3.04047	9.2e-14	7.25e-13	4
BMPR2	-0.363211	1.84e-05	4.61e-05	4
BMS1	0.141688	0.00163015	0.00300644	4
BNC1	-1.6584	1.81e-12	1.2e-11	4
BTN2A3P	-0.753214	3.94e-13	2.84e-12	4
BUB1B	1.43744	2.9e-18	4.12e-17	4
C16orf62	-0.378551	2.42e-11	1.38e-10	4
C1S	-0.444989	0.00518721	0.00881095	4
CACHD1	-1.41048	5.98e-29	3.73e-27	4
CACNA1C	-0.701797	5.34e-09	2.24e-08	4
CADM1	0.471611	0.000156393	0.000340663	4
CAMK1G	-1.31345	6.46e-18	8.8e-17	4
CAMSAP3	0.794708	2.58e-20	4.85e-19	4
CAMTA1	-0.154068	0.00470597	0.00805588	4
CAP2	-1.05642	5.79e-17	6.97e-16	4
CARS	0.14576	0.00373604	0.00649753	4
CATSPERG	0.468049	4.15e-09	1.77e-08	4
CCDC158	-1.21378	7.94e-21	1.6e-19	4
CCDC171	-0.530646	1.33e-12	8.99e-12	4
CCDC18	0.307719	0.000311193	0.000647618	4
CCDC40	0.856711	3.35e-17	4.17e-16	4
CCT2	0.420231	5.72e-14	4.65e-13	4
CD46	-0.253019	0.00194072	0.00353815	4
CDC16	0.122021	0.00554129	0.00936405	4
CDC45	1.3312	2.31e-13	1.72e-12	4
CDK5	0.40046	4.55e-07	1.46e-06	4
CENPJ	-0.22932	0.000180683	0.000389885	4
CENPT	0.25508	0.0055503	0.00937842	4
CEP120	-0.605105	9.6e-24	2.84e-22	4
CEP152	-0.298359	0.000616549	0.00122156	4
CEP170B	0.173033	0.00338935	0.00593378	4
CERS2	0.227841	0.00118534	0.00223668	4
CETP	0.600013	0.000220008	0.000468814	4
CHDH	1.04156	9.33e-15	8.46e-14	4
CHRNA10	0.449258	0.000967014	0.00185163	4
CILP	-0.401703	0.0101398	0.0163983	4
CKMT2	-1.20198	2.85e-19	4.65e-18	4
CLASP2	-0.218996	0.000253907	0.00053609	4
CLCA4	-2.67933	7.52e-17	8.9e-16	4
CLEC1A	-0.433314	0.000435785	0.000883945	4
CLPTM1	0.169945	0.00282266	0.00500154	4
CLSTN1	0.18047	0.00150619	0.00279601	4
COL14A1	-0.659051	0.000148297	0.000324024	4
COL17A1	-2.48633	6.09e-24	1.86e-22	4
COL1A1	0.380764	0.0174381	0.026995	4
COL25A1	-0.506182	0.0213743	0.0325365	4
COL4A5	-0.636483	3.03e-13	2.22e-12	4
COLGALT1	0.287039	3.37e-08	1.27e-07	4
COPB2	0.173864	0.00977643	0.0158675	4
COPG1	0.430141	4.15e-10	2e-09	4
CORIN	-0.624815	0.000449389	0.000909737	4
CPNE6	-2.86946	3.43e-32	3.44e-30	4
CRIM1	-0.664011	5.93e-10	2.8e-09	4
CROCCP2	0.31783	0.000989903	0.00189232	4
CRY2	-0.374997	2.17e-09	9.56e-09	4
CTNND2	1.3899	1.02e-15	1.03e-14	4
CTSG	-0.569369	0.0314317	0.0463638	4
CUL7	0.365233	4.02e-09	1.72e-08	4
CYB5R4	-0.258063	0.000156457	0.000340763	4
CYP4F3	-1.927	5.39e-24	1.67e-22	4
CYP4V2	-0.200013	0.0280454	0.0417161	4
CYTL1	-1.14396	2.78e-12	1.8e-11	4
DAGLA	-0.422496	7.18e-05	0.000164048	4
DDR1	-0.193303	0.0111625	0.0179198	4
DDR2	-1.19547	4.78e-17	5.8e-16	4
DDX31	0.273966	7.75e-07	2.39e-06	4
DDX3Y	-0.356905	4.98e-07	1.58e-06	4
DENND1A	0.377815	3.98e-12	2.53e-11	4
DFFA	-0.190806	2.91e-07	9.62e-07	4
DHCR7	0.192835	0.03345	0.04907	4
DHRSX	0.254131	7.86e-05	0.000178512	4
DHX37	0.178091	0.000277639	0.000582846	4
DHX38	-0.2049	0.000266427	0.000560471	4
DIP2C	-0.458065	1.06e-12	7.23e-12	4
DIRC2	0.166588	0.020944	0.0319236	4
DISP1	-0.327223	7.88e-05	0.000179055	4
DLG2	-0.408388	0.0011202	0.00212225	4
DLG4	-0.865385	3.34e-18	4.7e-17	4
DNA2	0.498139	8.1e-06	2.15e-05	4
DNAAF1	0.559071	0.0041204	0.00711579	4
DNAJC16	0.147327	0.00708838	0.0117648	4
DNAJC5	0.364809	3.27e-11	1.84e-10	4
DNMT3A	0.393786	1.46e-08	5.78e-08	4
DOCK9	-0.308607	0.000612853	0.00121463	4
DOPEY2	0.629643	6.24e-10	2.94e-09	4
DPP8	-0.456722	1.3e-15	1.3e-14	4
DSTYK	-0.280007	4.16e-08	1.54e-07	4
DTX1	0.412531	0.00685609	0.011408	4
DYRK1B	0.549659	1.83e-14	1.6e-13	4
DYSF	-0.797211	2.31e-11	1.33e-10	4
DZIP3	-0.184435	0.00250303	0.00447779	4
EBF2	1.81829	9.81e-10	4.5e-09	4
ECE2	0.698501	3.15e-10	1.54e-09	4
EDNRA	-1.32844	1.14e-19	1.97e-18	4
EEF2	0.595844	1.01e-16	1.17e-15	4
EEF2KMT	0.345507	1.19e-08	4.73e-08	4
EEFSEC	0.387458	1.09e-08	4.37e-08	4
EFCAB7	-0.241378	8.21e-06	2.18e-05	4
EFNB3	-1.00997	2.28e-10	1.14e-09	4
EGFR	-0.597575	2.83e-09	1.22e-08	4
EHD1	-0.204095	0.000864392	0.00166901	4
EMILIN3	-1.20993	1.83e-19	3.07e-18	4
EML4	0.299862	0.00020506	0.000438941	4
ENPP2	-0.494511	0.000254329	0.000536858	4
EPHA4	-0.607426	3.28e-07	1.08e-06	4
EPHA7	-0.635601	3.85e-05	9.14e-05	4
EPHB3	0.787542	1.95e-11	1.13e-10	4
ERC1	-0.652769	1.23e-16	1.41e-15	4
EWSR1	0.192453	4.41e-07	1.41e-06	4
EXOSC9	0.276139	3.23e-08	1.22e-07	4
EXTL1	-0.566697	0.000810669	0.00157435	4
FAM102B	-0.644346	2.84e-14	2.42e-13	4
FAM120B	-0.166658	0.000712459	0.00139732	4
FAM184A	-0.711816	8.37e-11	4.46e-10	4
FAM196A	-0.957684	7.46e-09	3.06e-08	4
FAM83H	0.912472	5.71e-23	1.54e-21	4
FANCM	-0.242553	0.000385557	0.000790856	4
FBLN1	-0.717767	3.62e-05	8.63e-05	4
FBLN2	-0.445159	0.00899741	0.0146898	4
FBXL7	-0.819172	4.24e-22	1.01e-20	4
FBXO18	-0.117299	0.00826271	0.0135576	4
FHL5	-1.11116	6.99e-11	3.77e-10	4
FLII	-0.11287	0.0131892	0.0208879	4
FLRT2	-1.06585	7.97e-13	5.53e-12	4
FMO1	-0.817741	7e-08	2.52e-07	4
FOXC1	-0.647858	3.14e-08	1.19e-07	4
FOXM1	1.40661	2.36e-17	2.99e-16	4
FOXP2	-1.29529	1.08e-16	1.25e-15	4
FOXRED2	0.635468	2.43e-13	1.81e-12	4
FUK	0.224307	0.00124246	0.00233753	4
FUT2	-1.37884	1.89e-15	1.86e-14	4
FUT8	-0.343168	2.12e-06	6.11e-06	4
FZD5	0.302866	0.011128	0.0178691	4
GABRE	-0.933266	4.51e-06	1.24e-05	4
GAD1	0.925769	2.62e-06	7.45e-06	4
GALNS	-0.308114	9.46e-05	0.000212327	4
GALNT15	-0.771273	5.34e-07	1.69e-06	4
GANAB	0.208744	0.000321152	0.000666398	4
GBP1	-0.93989	2.1e-11	1.21e-10	4
GCDH	0.296359	4.64e-06	1.27e-05	4
GDPD5	0.377776	0.00157575	0.00291283	4
GFPT2	-0.660623	6.1e-08	2.21e-07	4
GGT7	-0.406229	0.000657516	0.00129715	4
GJB4	-2.25478	3.72e-22	8.89e-21	4
GJC2	-0.950688	1.04e-11	6.25e-11	4
GLDC	1.17476	0.00176214	0.00323465	4
GOLGA3	0.292176	2.71e-09	1.18e-08	4
GPAT2	-0.688184	0.000222232	0.000473007	4
GPATCH8	-0.314394	6.34e-06	1.71e-05	4
GPC1	-0.416482	2.84e-05	6.89e-05	4
GPLD1	-1.22152	5.96e-24	1.83e-22	4
GRIN2C	0.357216	0.0128856	0.0204509	4
GRK6	0.247049	1.54e-06	4.53e-06	4
GSTM2	-1.47726	2.28e-23	6.51e-22	4
HDAC4	-0.176595	0.0101822	0.0164608	4
HELZ	-0.315839	1.85e-05	4.63e-05	4
HELZ2	0.666888	2.03e-10	1.02e-09	4
HK2	0.798911	2.04e-08	7.9e-08	4
HK3	0.766236	2.77e-05	6.73e-05	4
HLTF	0.280538	0.000406596	0.000830589	4
HOOK2	0.500335	5.92e-09	2.47e-08	4
HPS5	-0.321185	1.18e-08	4.72e-08	4
HRAS	0.30032	0.00375046	0.00652135	4
HS6ST1	-0.315041	1.95e-05	4.84e-05	4
HSF1	0.260581	0.000143508	0.000314342	4
HSF4	1.33185	4.41e-09	1.87e-08	4
HSPA4	-0.155464	0.00240785	0.00432011	4
HSPH1	-0.413243	2.24e-06	6.43e-06	4
HYAL1	-0.440227	3.17e-06	8.91e-06	4
IFIT2	-0.681092	4.43e-07	1.42e-06	4
IGBP1	0.278077	1.93e-06	5.59e-06	4
IGDCC4	-1.52761	6.15e-17	7.39e-16	4
IGF2R	0.292903	0.00159608	0.00294626	4
IGHG1	1.09217	0.00120365	0.00226975	4
IGHMBP2	0.162879	0.00312632	0.00550677	4
IKBIP	-0.491315	1.51e-13	1.15e-12	4
IL31RA	0.662914	0.0163986	0.0255068	4
ILF3	0.2491	1.49e-12	1e-11	4
ILKAP	0.179837	0.00399297	0.00691044	4
INO80	-0.104462	0.0244264	0.0367482	4
INPP5D	-1.12002	1.46e-19	2.49e-18	4
IPO5	-0.260689	1.6e-06	4.68e-06	4
IQGAP2	0.300423	0.0212484	0.0323608	4
ITGA2	-1.35625	9e-25	3.16e-23	4
ITGA9	-1.22914	6.14e-20	1.09e-18	4
ITPRIP	-0.751277	3.51e-14	2.94e-13	4
JADE1	-0.309906	0.0010313	0.00196614	4
JAKMIP1	-0.855484	3.62e-05	8.63e-05	4
JPH2	-1.51067	1.09e-17	1.44e-16	4
JUP	0.268114	2.28e-05	5.61e-05	4
KANSL1L	-0.560938	2.15e-13	1.61e-12	4
KCNB1	-1.3221	1.78e-19	2.98e-18	4
KCNH8	1.38161	1.99e-05	4.95e-05	4
KCNJ5	-1.64014	6.73e-28	3.56e-26	4
KCNK2	-0.688504	0.00248278	0.00444503	4
KCNQ1	-0.633044	1.49e-07	5.11e-07	4
KEAP1	0.157851	0.00149891	0.00278335	4
KIAA0319	-0.897099	3.09e-06	8.71e-06	4
KIAA1211	-1.02101	4.39e-08	1.62e-07	4
KIAA1217	-0.408735	1.69e-07	5.76e-07	4
KIAA1324	1.04799	5.33e-07	1.69e-06	4
KIF18B	1.69771	6.05e-15	5.61e-14	4
KL	-0.723612	0.00300898	0.00531175	4
KLHL18	-0.12355	0.00837249	0.0137243	4
KLHL2	-0.525676	7.81e-15	7.15e-14	4
KPNA4	-0.336572	9.35e-12	5.66e-11	4
KPNA5	-0.384892	4.61e-07	1.47e-06	4
KRI1	0.251744	2.65e-06	7.53e-06	4
KRT4	-2.42331	6.82e-15	6.29e-14	4
LAMC1	-0.22154	0.0254378	0.0381639	4
LHX4	0.585263	0.00177396	0.00325375	4
LIMCH1	-0.475136	3.32e-07	1.09e-06	4
LIMK1	0.157611	0.00431226	0.00742883	4
LMCD1	-0.63506	7.2e-08	2.58e-07	4
LONP1	0.345702	4.24e-08	1.57e-07	4
LRCH1	-0.473237	1.34e-09	6.03e-09	4
LRFN3	0.216694	0.000259377	0.000546826	4
LRIG3	-0.335014	0.000350835	0.000723742	4
LRRC8D	0.349905	1.44e-06	4.26e-06	4
LRRK1	-0.331018	0.00100663	0.0019231	4
LZTR1	0.29291	4.05e-08	1.51e-07	4
LZTS1	-0.292787	0.014287	0.0224892	4
MAD1L1	0.430517	2.42e-06	6.92e-06	4
MAGI2	-0.810544	1.49e-21	3.3e-20	4
MAMLD1	-1.62537	5.9e-38	1.63e-35	4
MAN2A2	0.167893	0.0216415	0.0329051	4
MAN2C1	0.247474	0.000198528	0.000425702	4
MAPK8IP3	0.352019	0.0025552	0.00456449	4
MAPKAPK2	-0.12816	0.0257746	0.0386158	4
MASP1	-1.59925	2.29e-14	1.98e-13	4
MAST2	0.598259	1.62e-14	1.42e-13	4
MCC	-1.50259	1.15e-29	8.09e-28	4
MCF2L	0.478519	2.39e-09	1.04e-08	4
MCMBP	-0.184196	4.21e-05	9.93e-05	4
MDC1	-0.258994	2.04e-06	5.9e-06	4
MEF2C	-0.80415	2.08e-10	1.05e-09	4
MEN1	0.53071	3.28e-22	7.91e-21	4
MFHAS1	0.224767	0.0136863	0.0216156	4
MFN2	-0.572172	8.67e-28	4.49e-26	4
MICALL1	-0.871903	1.36e-36	2.79e-34	4
MIEF1	0.101341	0.0235997	0.0356326	4
MIOS	0.499379	1.03e-12	7.09e-12	4
MKL1	-0.145435	0.0011386	0.00215511	4
MLH3	-0.137925	0.00052616	0.00105312	4
MLLT3	0.162722	0.0251566	0.0377759	4
MMP26	3.44544	2.77e-17	3.49e-16	4
MMP9	1.83204	1e-09	4.6e-09	4
MMRN1	-0.992988	1.46e-07	5.02e-07	4
MNDA	-0.469647	0.00135907	0.00253981	4
MROH7	-1.05688	1.24e-08	4.95e-08	4
MST1R	-0.833303	4.81e-09	2.03e-08	4
MTERF4	0.234636	4.45e-05	0.000104565	4
MTMR3	0.240868	3.1e-05	7.49e-05	4
MVP	-0.27612	0.00378524	0.00657564	4
MYBBP1A	0.499457	7.22e-16	7.5e-15	4
MYBPC1	1.29684	3.17e-06	8.9e-06	4
MYRIP	1.10848	1.9e-12	1.26e-11	4
NBEAL1	-0.362982	0.000786568	0.00153126	4
NCAPD3	0.575425	0.0164605	0.0255848	4
NCOA4	-0.236721	0.00385698	0.00668954	4
NHS	-1.45371	6.79e-33	8.02e-31	4
NOA1	0.471135	1.86e-13	1.4e-12	4
NOS1	-1.91787	1.26e-18	1.89e-17	4
NOS2	-0.525412	0.0119204	0.0190404	4
NOVA1	-0.678144	8.96e-06	2.36e-05	4
NPY1R	-0.867343	2.49e-11	1.42e-10	4
NR4A2	-0.65935	0.000902521	0.00173572	4
NR4A3	-1.27596	4.81e-08	1.77e-07	4
NRP2	-1.1917	7.28e-18	9.87e-17	4
NRXN1	-1.65921	1.39e-16	1.58e-15	4
NTNG2	-0.839964	6.37e-07	1.99e-06	4
NUP133	-0.160298	0.00142874	0.00266081	4
NXF1	0.201653	0.0010482	0.00199733	4
NXN	-0.250852	0.000347758	0.000717715	4
NXPE4	-1.86604	3.82e-08	1.43e-07	4
OCRL	-0.160708	0.030816	0.0455286	4
OLFM2	0.646824	9.61e-07	2.92e-06	4
OPA1	-0.391332	9.58e-12	5.79e-11	4
OSBPL2	-0.0912932	0.00602939	0.0101174	4
OTX1	2.78365	9.75e-20	1.7e-18	4
P4HA2	-0.701805	6.33e-17	7.6e-16	4
P4HTM	0.584683	2.52e-17	3.19e-16	4
PABPC3	0.369498	0.00347292	0.00607028	4
PARP10	0.441278	0.000362276	0.000746174	4
PCDH7	-2.0014	9.35e-32	8.74e-30	4
PCDHB14	0.265003	0.0163696	0.0254693	4
PCDHB8	1.39121	0.000164951	0.000358163	4
PCDHGA10	-0.725652	0.000768091	0.00149861	4
PCDHGB1	1.2148	8.16e-06	2.16e-05	4
PCDHGC3	-0.801296	7.95e-07	2.44e-06	4
PDE4A	-1.11179	4.36e-24	1.37e-22	4
PDE8A	-0.263797	2.19e-07	7.36e-07	4
PDLIM5	1.69213	2.67e-23	7.52e-22	4
PDP1	0.304999	0.000852287	0.00164805	4
PDS5B	-0.314101	0.000248339	0.000525177	4
PDZRN4	-1.74425	2.82e-30	2.21e-28	4
PER1	-0.771403	2.99e-07	9.87e-07	4
PFKM	-0.31709	0.000302205	0.000630267	4
PIGG	0.213237	1.26e-05	3.25e-05	4
PIGO	0.277977	0.000499422	0.0010043	4
PIGQ	0.24151	0.00191553	0.00349742	4
PIK3R5	0.446455	0.000704168	0.00138238	4
PIPSL	-0.278411	0.0129477	0.0205386	4
PKD1P6	-0.457404	0.00257448	0.00459669	4
PKDREJ	-0.314052	0.00853419	0.0139732	4
PLCE1	-0.684742	5.08e-16	5.39e-15	4
PLCXD2	-0.520287	0.0125657	0.0199931	4
PLXNA3	0.54916	1.07e-12	7.33e-12	4
PMEL	-0.250266	0.0198022	0.0303262	4
PNCK	-1.28386	2.95e-18	4.19e-17	4
POLG	0.142186	0.00243375	0.00436319	4
POLR1B	0.32545	4.84e-06	1.32e-05	4
POLR2A	-0.219376	0.00764545	0.0126133	4
POM121C	0.272291	5.44e-07	1.72e-06	4
POMT1	0.363659	7.88e-11	4.21e-10	4
POU5F1B	1.41604	4.98e-19	7.86e-18	4
PPARD	-0.209169	1.78e-05	4.46e-05	4
PPL	-0.290159	0.0046622	0.00798614	4
PPP1R9A	0.770823	3.24e-15	3.1e-14	4
PPP2R2B	-1.47596	1.12e-23	3.29e-22	4
PPP4R4	-0.714792	3.23e-05	7.77e-05	4
PPP6R1	-0.153908	0.00037852	0.0007772	4
PPP6R2	0.457526	6.37e-14	5.14e-13	4
PRG4	0.864862	3.93e-06	1.09e-05	4
PRKCA	-1.2341	9.59e-21	1.92e-19	4
PRKCQ	-0.807387	7.52e-07	2.32e-06	4
PRKCSH	0.457194	1.39e-12	9.4e-12	4
PRKCZ	0.366084	1.12e-09	5.09e-09	4
PRR5	0.337285	0.00117529	0.00221908	4
PRRC2A	0.341756	2.14e-09	9.45e-09	4
PRSS12	-1.24546	3.89e-13	2.81e-12	4
PSD4	0.470471	1.04e-11	6.28e-11	4
PSRC1	-0.296922	0.00133598	0.00250019	4
PTGS1	-2.08353	2.77e-37	6.53e-35	4
PTPN9	-0.241336	8.3e-08	2.95e-07	4
PTPRE	-0.459649	1.87e-05	4.67e-05	4
PUM2	-0.130176	0.00480928	0.0082251	4
PYGB	-0.315284	0.000102523	0.000228978	4
PYHIN1	-0.428571	0.018463	0.028455	4
PYROXD2	0.586137	2.25e-05	5.56e-05	4
QKI	-0.570555	2.38e-10	1.19e-09	4
RAB37	-0.50346	2.89e-05	7e-05	4
RAB3GAP1	-0.397092	4.31e-12	2.73e-11	4
RABGAP1L	-0.532592	6.62e-17	7.93e-16	4
RAI14	-0.481076	5.66e-08	2.06e-07	4
RAP1GAP	1.72877	2.9e-32	2.99e-30	4
RAPGEF4	0.320814	0.0277053	0.0412435	4
RARB	-1.01507	1.9e-31	1.72e-29	4
RASEF	0.522693	1.68e-06	4.91e-06	4
RASGRF2	-0.812931	5.79e-16	6.09e-15	4
RB1	-0.461088	2.79e-08	1.06e-07	4
RBL1	-0.381684	3e-08	1.14e-07	4
RBM39	0.315742	2e-11	1.16e-10	4
RCHY1	0.165519	0.00151547	0.00281126	4
RELA	0.108668	0.0100935	0.0163289	4
RERE	0.318996	5.21e-06	1.42e-05	4
RET	0.789133	0.00376968	0.00654985	4
RFX7	-0.235352	0.000482047	0.000971688	4
RIC3	-0.538158	0.000259357	0.000546826	4
RNF103	0.183675	0.000669174	0.00131832	4
RNF216	-0.255768	5.94e-09	2.47e-08	4
RNMT	-0.14321	0.00700472	0.0116406	4
RORA	-0.576118	1.89e-12	1.25e-11	4
RPL10A	0.288057	0.0001579	0.000343742	4
RPUSD1	0.590721	3.98e-10	1.92e-09	4
RRS1	0.728439	2.51e-14	2.15e-13	4
RSPO2	-1.3343	1.9e-10	9.63e-10	4
SACM1L	-0.164188	0.00125732	0.00236283	4
SAMD9	-0.696618	6.49e-07	2.02e-06	4
SASH1	0.248351	0.00801753	0.0131823	4
SCNN1B	-1.2624	1.51e-08	5.95e-08	4
SCUBE2	-0.9916	0.000187751	0.000404191	4
SCUBE3	-1.13765	4.45e-17	5.43e-16	4
SEC14L5	0.840795	1.47e-05	3.74e-05	4
SEC24B	-0.163977	0.00574712	0.00967903	4
SEL1L3	0.686333	3.56e-09	1.53e-08	4
SESN2	-0.224488	0.00356395	0.00621878	4
SFRP2	-0.417474	0.0246061	0.0370066	4
SGSM2	0.25015	0.00154808	0.00286483	4
SGSM3	0.597546	2.89e-12	1.87e-11	4
SH3D19	-0.294073	0.000152301	0.000332182	4
SHROOM4	-0.863127	1.17e-13	9.1e-13	4
SIGLEC9	0.343302	0.010311	0.0166501	4
SIK3	-0.458441	5.22e-14	4.26e-13	4
SIX2	-1.08803	2.67e-09	1.16e-08	4
SKIV2L2	-0.378826	1.76e-09	7.83e-09	4
SLC12A7	0.508512	3.72e-17	4.59e-16	4
SLC1A4	0.395515	1.58e-05	4e-05	4
SLC27A1	-0.163463	0.0280556	0.0417279	4
SLC2A5	-2.1746	3.12e-27	1.49e-25	4
SLC44A4	0.9754	6.84e-22	1.57e-20	4
SLC45A4	-0.132078	0.0259176	0.0388143	4
SLC6A6	-0.798079	7.26e-13	5.07e-12	4
SLIT2	-0.698349	3.14e-08	1.19e-07	4
SLITRK2	-1.80087	1.28e-14	1.14e-13	4
SMARCA4	0.537498	7.47e-24	2.24e-22	4
SMOX	0.606212	5.15e-06	1.4e-05	4
SNX13	-0.182672	0.00837661	0.0137298	4
SOBP	-0.540288	1.54e-05	3.9e-05	4
SP110	0.159915	0.0324286	0.0476892	4
SPHK2	0.26757	4.99e-05	0.000116624	4
SRMS	1.27691	5.17e-07	1.64e-06	4
SRSF1	0.242789	3.09e-10	1.51e-09	4
SSH1	-0.479091	4.25e-12	2.69e-11	4
SSH3	-0.517942	1.45e-13	1.11e-12	4
SSTR1	1.32552	1.5e-05	3.82e-05	4
ST6GAL2	-1.15509	4.75e-10	2.27e-09	4
ST8SIA4	-0.414026	0.0013454	0.00251706	4
STARD13	-0.343346	0.00028128	0.000589764	4
STAT3	-0.161232	0.0199145	0.0304881	4
STOX2	-1.72765	4.62e-41	2.36e-38	4
STXBP5L	-1.74467	1.83e-22	4.6e-21	4
SURF6	0.280717	5.34e-07	1.69e-06	4
SUSD2	-0.31522	0.0337179	0.0494314	4
SV2B	-1.6772	5.69e-16	5.99e-15	4
SVIL	-1.33504	4.86e-22	1.14e-20	4
SYK	-0.429413	0.000287157	0.000600991	4
SYN2	-0.472768	0.0130383	0.0206701	4
SYT9	-1.68693	1.71e-16	1.92e-15	4
TACC1	-1.11192	1.16e-18	1.73e-17	4
TAF15	0.286058	3.06e-10	1.5e-09	4
TARS	0.343355	4.27e-07	1.37e-06	4
TBC1D5	-0.33558	3.57e-08	1.34e-07	4
TBC1D9B	0.154921	0.00384571	0.00667377	4
TBX15	0.965396	0.000231736	0.000491872	4
TCERG1	0.139338	0.0170419	0.0264217	4
TCF3	0.410603	6.74e-13	4.72e-12	4
TEX14	0.399563	2.8e-05	6.8e-05	4
TFRC	-0.437814	2.67e-05	6.51e-05	4
THSD4	-0.980079	2.84e-09	1.23e-08	4
TLE4	-0.515146	2.76e-06	7.83e-06	4
TLK1	0.264655	0.00022238	0.000473267	4
TLL1	-0.644147	1.14e-05	2.95e-05	4
TLR4	-0.545219	7.99e-05	0.000181321	4
TMC1	-0.503576	0.0213849	0.0325498	4
TMCC2	-0.569845	9.98e-07	3.03e-06	4
TMEM132A	1.75309	4.97e-26	2.07e-24	4
TMEM246	-1.80456	1.17e-30	9.6e-29	4
TNFRSF1A	-0.198331	0.00238115	0.00427429	4
TNS3	-0.292215	0.00919248	0.0149858	4
TOP2A	1.31858	2.42e-09	1.06e-08	4
TP63	-2.55633	1.1e-22	2.85e-21	4
TRIM2	-0.980548	6.17e-12	3.83e-11	4
TRIM28	0.319414	1.34e-08	5.33e-08	4
TRIM46	0.44271	0.0150695	0.0236079	4
TRIM9	-1.80745	1.23e-30	9.95e-29	4
TRIP10	-0.623454	2.65e-13	1.96e-12	4
TROVE2	-0.195259	0.0154939	0.0242337	4
TRPC4	-1.24491	8.62e-19	1.31e-17	4
TRPM4	1.78477	1.04e-37	2.83e-35	4
TSTA3	0.693926	3.26e-11	1.83e-10	4
TTC14	0.340854	1.15e-06	3.44e-06	4
TTC6	1.56441	3.93e-21	8.24e-20	4
TTC7A	-0.364646	5.84e-10	2.77e-09	4
TUBGCP3	-0.301008	2.89e-11	1.64e-10	4
TXNRD1	-0.320303	0.000119672	0.000265062	4
TYK2	0.415112	5.34e-18	7.34e-17	4
UPF1	0.251008	2.65e-08	1.01e-07	4
URB2	0.276174	0.000408624	0.000834362	4
USE1	0.444701	4.26e-07	1.37e-06	4
USP12	-0.321009	6.62e-09	2.74e-08	4
USP30	-0.165135	0.000208812	0.000446272	4
USP34	-0.653585	1.88e-05	4.68e-05	4
USP7	0.17329	3.55e-06	9.9e-06	4
VARS	0.645084	5.75e-22	1.34e-20	4
VAV1	-0.604143	4.19e-06	1.16e-05	4
VPS16	0.132232	0.00867221	0.0141928	4
WDR24	0.478293	6.88e-09	2.84e-08	4
WDR36	-0.294612	2.16e-06	6.22e-06	4
WDR37	0.282651	9.14e-06	2.4e-05	4
WDR90	0.666808	2.14e-13	1.6e-12	4
WNT3A	-1.58443	8.09e-11	4.31e-10	4
WNT6	-1.24793	1.13e-10	5.87e-10	4
XAB2	0.213899	0.00448809	0.00771229	4
XPO7	-0.368854	2.12e-10	1.07e-09	4
YEATS2	0.21148	0.000543848	0.00108572	4
YME1L1	-0.179326	0.00132723	0.00248534	4
ZBTB16	0.396184	0.00492587	0.00840889	4
ZBTB17	0.324034	5.43e-08	1.98e-07	4
ZBTB20	-0.793178	3.96e-10	1.92e-09	4
ZCWPW1	-0.217246	0.00261459	0.00466108	4
ZDHHC14	-0.364394	0.000358443	0.00073861	4
ZFP36L1	-1.01145	2.55e-16	2.8e-15	4
ZFP90	-0.220041	7.53e-06	2.01e-05	4
ZKSCAN5	-0.134736	0.000364862	0.000750745	4
ZMYM1	-0.295637	5.83e-06	1.58e-05	4
ZNF106	-0.270191	0.00295836	0.00522692	4
ZNF286B	-0.370632	6.45e-06	1.73e-05	4
ZNF3	0.448134	7.59e-16	7.87e-15	4
ZNF30	1.08142	1.62e-14	1.42e-13	4
ZNF454	-1.19026	8.98e-21	1.8e-19	4
ZNF48	0.345679	9.4e-09	3.82e-08	4
ZNF485	0.742524	4.74e-21	9.75e-20	4
ZNF574	0.20474	8.62e-05	0.000194627	4
ZNF598	0.451296	5.02e-13	3.59e-12	4
ZNF615	0.520749	1.58e-05	4e-05	4
ZNF616	0.170002	0.00515286	0.00875663	4
ZNF638	0.087049	0.0272828	0.0406769	4
ZNF646	0.155521	0.00329082	0.00577335	4
ZNF658B	-0.445811	0.000128376	0.000282997	4
ZNF692	0.983847	2.3e-14	1.98e-13	4
ZNF700	0.250176	7.38e-05	0.000168187	4
ZNF746	0.210643	5.92e-07	1.86e-06	4
ZNF777	0.155967	0.000317366	0.000659052	4
ZNF793	0.336817	5.09e-07	1.62e-06	4
ZNF835	-0.790824	1.4e-06	4.13e-06	4
ZNF846	-0.60366	7.35e-24	2.21e-22	4
ZWINT	0.743244	7.36e-08	2.64e-07	4
AAK1	0.285283	0.0015866	0.00293082	3
AARS2	0.215175	3.93e-07	1.27e-06	3
ABCA2	0.558665	3.43e-13	2.5e-12	3
ABCC6	-0.574256	0.000120888	0.000267499	3
ABCC9	-1.16765	2.54e-16	2.8e-15	3
ABCF1	0.108273	0.0110867	0.0178089	3
ABCG2	-1.62048	2.29e-31	2.03e-29	3
ABHD17B	0.182486	0.0184287	0.0284068	3
ABLIM1	-0.730336	6.25e-08	2.26e-07	3
ACADSB	0.275478	0.00742877	0.0122816	3
ACCS	0.633547	7.26e-07	2.25e-06	3
ACKR3	-1.00621	4.52e-15	4.26e-14	3
ACO1	-0.450752	2.94e-11	1.67e-10	3
ACP1	0.204927	3.3e-06	9.25e-06	3
ACSL1	0.402693	9.14e-05	0.000205646	3
ACSL6	-1.39503	7.34e-17	8.71e-16	3
ACSS2	-0.322678	2.27e-09	9.99e-09	3
ACTB	-0.545213	1.18e-12	8.01e-12	3
ACTC1	-3.21476	5.16e-36	9.91e-34	3
ACTG1	0.303036	2.46e-06	7.04e-06	3
ACTN2	-1.73679	6.23e-07	1.95e-06	3
ACTR3B	0.489624	2.81e-13	2.07e-12	3
ACVRL1	-0.7544	1.01e-12	6.97e-12	3
ADAD2	-1.51571	9.09e-19	1.38e-17	3
ADAM15	0.485926	2.34e-11	1.34e-10	3
ADAM22	-0.691039	1.54e-07	5.3e-07	3
ADAM28	-0.928592	1.37e-11	8.09e-11	3
ADAMTS1	-0.585433	0.00316955	0.00557652	3
ADAMTS2	0.603373	0.000646226	0.00127611	3
ADAMTS8	-0.769661	3.78e-09	1.62e-08	3
ADAMTSL3	-1.12387	1.44e-12	9.68e-12	3
ADCK2	0.144829	0.0139092	0.0219339	3
ADCK5	0.482405	1.92e-05	4.79e-05	3
ADCY10	0.679368	8.68e-06	2.29e-05	3
ADRA1A	-2.24705	7.57e-31	6.31e-29	3
AGAP4	0.422023	9.57e-05	0.000214589	3
AGAP6	0.692041	1.49e-08	5.86e-08	3
AGK	0.242805	2.65e-06	7.53e-06	3
AGPAT4	-0.640683	9.44e-09	3.83e-08	3
AGPS	-0.876088	4.06e-19	6.48e-18	3
AGTPBP1	0.268652	0.000736591	0.00144096	3
AIFM2	-0.892265	6.03e-27	2.77e-25	3
AK1	-0.567588	5.62e-08	2.05e-07	3
AKT2	0.153773	3.46e-05	8.28e-05	3
ALAS1	-0.169555	0.00449662	0.00772477	3
ALDOC	-0.793275	1.65e-17	2.14e-16	3
ALKBH1	-0.105916	0.0103935	0.0167759	3
ALKBH3	0.14238	0.0149132	0.023381	3
ANAPC4	-0.284535	5.08e-07	1.61e-06	3
ANKH	0.272456	0.013113	0.0207779	3
ANKIB1	-0.192203	0.014978	0.0234787	3
ANKRD13A	-0.343589	2.25e-08	8.66e-08	3
ANKRD35	-1.20029	2.02e-17	2.59e-16	3
ANKRD44	-0.465787	1.09e-07	3.81e-07	3
ANKS1B	-0.258012	0.0121837	0.019419	3
ANKS6	0.689574	1.22e-11	7.24e-11	3
ANO5	-1.82858	7.17e-30	5.2e-28	3
ANO7	1.17155	3.09e-07	1.02e-06	3
AP2B1	-0.138799	0.00183653	0.00336217	3
AP2M1	-0.120572	0.0159808	0.0249213	3
AP3B2	-0.618477	1.85e-06	5.38e-06	3
AP4B1	0.197318	8.41e-05	0.000190085	3
AP4E1	-0.418343	1.6e-12	1.07e-11	3
APAF1	-0.278491	0.0053888	0.00912225	3
APBB3	0.399009	2e-05	4.97e-05	3
APOE	1.58059	4.16e-15	3.94e-14	3
AQP9	-1.31535	5.82e-12	3.62e-11	3
AREL1	0.340384	5.15e-08	1.88e-07	3
ARHGAP10	-0.866131	7.83e-18	1.06e-16	3
ARHGAP28	0.411749	0.0196688	0.0301368	3
ARHGAP35	-0.299357	2.39e-05	5.86e-05	3
ARHGAP39	0.561205	2.5e-10	1.24e-09	3
ARHGEF1	0.285732	1.18e-06	3.53e-06	3
ARHGEF26	1.51204	3.94e-30	3.04e-28	3
ARHGEF40	-1.11868	9.33e-28	4.75e-26	3
ARID4A	-0.385216	1.16e-09	5.27e-09	3
ARID5A	-0.31668	0.0250165	0.0375808	3
ARMC6	0.591544	2.04e-17	2.6e-16	3
ARMCX2	-0.794811	6.54e-09	2.71e-08	3
ARRDC4	-0.21332	0.0110816	0.0178025	3
ASB1	-0.344891	2.69e-09	1.17e-08	3
ASCC2	0.112257	0.0202265	0.0309118	3
ASCC3	-0.324936	0.000285224	0.000597521	3
ASPA	-2.33845	1.86e-43	1.32e-40	3
ASPG	0.374976	0.0322329	0.0474545	3
ATAD2B	0.184378	0.00873661	0.0142906	3
ATAD3B	0.773994	6.11e-09	2.54e-08	3
ATE1	-0.341403	2.4e-08	9.19e-08	3
ATF2	-0.270221	1.28e-05	3.28e-05	3
ATF4	0.225287	0.00210354	0.00381011	3
ATF6B	0.095154	0.0303678	0.0449204	3
ATF7IP2	-0.693535	0.000160345	0.000348735	3
ATG14	-0.187727	4.43e-06	1.22e-05	3
ATOH1	2.77747	4.24e-08	1.57e-07	3
ATP13A1	0.543396	2.04e-19	3.39e-18	3
ATP13A2	0.534082	5.82e-13	4.12e-12	3
ATP1A2	-1.97345	3.15e-23	8.82e-22	3
ATP1B2	-0.937653	1.05e-12	7.22e-12	3
ATP6V1C2	-0.401032	0.00883641	0.0144459	3
ATP8B4	-0.883259	3.16e-06	8.88e-06	3
AXIN1	0.412716	1.03e-13	8.07e-13	3
B3GALT4	-0.492721	3.88e-08	1.45e-07	3
B3GNT4	0.828834	1.16e-09	5.26e-09	3
B9D1	0.236348	0.00499096	0.0085066	3
BACE2	0.346278	0.0116746	0.0186729	3
BANK1	0.592419	0.0216543	0.0329191	3
BAZ1A	0.350221	1.45e-06	4.29e-06	3
BBS12	-0.370777	3.09e-06	8.71e-06	3
BBS4	0.65882	1.04e-07	3.66e-07	3
BCAR3	-0.826096	3.95e-21	8.27e-20	3
BCAT2	0.635175	9.53e-11	5.02e-10	3
BCKDK	0.236442	5.56e-05	0.000129118	3
BEND7	-0.388916	0.000409871	0.000836816	3
BLOC1S5-TXNDC5	0.779045	0.000571485	0.00113692	3
BMP1	-0.349605	9.11e-06	2.4e-05	3
BMP7	-1.4553	4.8e-15	4.51e-14	3
BRAT1	0.526662	9.35e-12	5.66e-11	3
BSCL2	0.125395	0.0195066	0.0299133	3
BTBD2	0.364486	6.79e-10	3.19e-09	3
BTBD6	0.287865	5.69e-06	1.54e-05	3
BTBD7	-0.319799	1.97e-07	6.65e-07	3
BYSL	0.661587	3.63e-21	7.64e-20	3
C10orf76	-0.254849	7.8e-11	4.17e-10	3
C14orf159	-1.04096	3e-18	4.25e-17	3
C14orf93	-0.227979	1.63e-05	4.13e-05	3
C17orf80	-0.247584	3.05e-09	1.32e-08	3
C19orf47	-0.426529	2.39e-19	3.94e-18	3
C20orf194	-1.10817	2.81e-32	2.91e-30	3
C2CD2	-0.130384	0.032293	0.0475354	3
C3orf38	-0.140014	0.00675425	0.0112457	3
C4B	1.26775	5.22e-06	1.42e-05	3
C4orf19	-1.76298	7.29e-16	7.57e-15	3
C6orf89	-0.189495	7.39e-07	2.28e-06	3
CA2	-0.960044	9.48e-06	2.49e-05	3
CA8	-0.557072	0.00925077	0.0150794	3
CACNA1B	-0.803811	0.000859945	0.00166112	3
CACNA2D1	-0.797287	1.09e-06	3.28e-06	3
CACNA2D2	0.533929	4.15e-08	1.54e-07	3
CACNA2D3	-1.05498	1.04e-14	9.42e-14	3
CACNB1	-0.72903	2.95e-10	1.45e-09	3
CACNB4	-0.931489	5.71e-12	3.56e-11	3
CACNG4	-0.648625	0.00457399	0.00784453	3
CALCOCO1	-0.296352	3.33e-08	1.25e-07	3
CAMK1	0.343411	0.00056847	0.00113166	3
CAMK2D	-0.563424	1.52e-10	7.79e-10	3
CAPN15	0.488712	2.57e-11	1.47e-10	3
CAPN2	-0.191772	0.0273746	0.0407973	3
CARD14	0.503697	2.84e-07	9.41e-07	3
CARD16	-0.583623	1.1e-05	2.86e-05	3
CARD6	-0.945485	9.23e-16	9.43e-15	3
CARS2	0.295179	2.72e-05	6.63e-05	3
CBX8	1.06933	1.36e-25	5.33e-24	3
CCDC110	1.01202	3.41e-14	2.87e-13	3
CCDC136	-0.90249	2.03e-15	1.99e-14	3
CCDC30	-0.188833	0.00179924	0.00329751	3
CCDC39	0.353395	0.00497653	0.00848437	3
CCDC57	0.680194	9.67e-13	6.66e-12	3
CCDC7	0.577914	1.12e-09	5.1e-09	3
CCDC82	-0.792128	3.1e-24	9.99e-23	3
CCDC92	-0.15529	0.00220661	0.00398388	3
CCDC93	-0.242315	0.000100806	0.000225389	3
CCNB1IP1	-0.21504	0.00163046	0.00300672	3
CCNE2	0.592177	6.23e-07	1.95e-06	3
CCSER2	-0.727064	1.19e-23	3.49e-22	3
CD200R1	-0.677486	6.92e-05	0.000158518	3
CDC23	-0.143579	0.00325062	0.0057088	3
CDC25A	0.846938	2.78e-12	1.8e-11	3
CDC37	0.224697	0.000280918	0.000589184	3
CDH17	-1.43109	5.62e-13	3.99e-12	3
CDH19	-1.43006	6.56e-08	2.37e-07	3
CDH22	-1.46694	1.34e-09	6.04e-09	3
CDH24	0.180206	0.0331321	0.0486385	3
CDHR1	-1.83979	4.12e-26	1.73e-24	3
CDS1	0.240737	0.00154491	0.00285925	3
CDS2	-0.459645	6.25e-19	9.68e-18	3
CEBPZ	-0.111051	0.0223689	0.0339382	3
CECR2	1.30751	1.68e-11	9.8e-11	3
CELF2	-1.08083	4.5e-16	4.81e-15	3
CENPB	-0.157271	0.0185974	0.0286358	3
CEP112	-0.630839	3.13e-18	4.42e-17	3
CEP135	-0.235032	0.00163352	0.00301176	3
CERCAM	-0.635927	5.24e-10	2.5e-09	3
CERK	-1.19439	1.24e-27	6.22e-26	3
CERS6	-0.301056	0.00235967	0.00423862	3
CES1	-1.42231	2.61e-15	2.52e-14	3
CFL1	0.25057	1.84e-05	4.61e-05	3
CFLAR	-0.133245	0.00519932	0.0088307	3
CHD1L	0.46102	2.26e-14	1.96e-13	3
CHEK1	-0.291624	0.00453587	0.00778498	3
CHID1	0.339661	7.42e-06	1.98e-05	3
CHM	-0.369744	4.03e-05	9.55e-05	3
CHRDL2	-0.936898	6.05e-06	1.63e-05	3
CHRM3	0.899191	0.00983816	0.0159565	3
CHRNB1	-0.730579	1.96e-17	2.51e-16	3
CHST11	-1.08079	7.41e-22	1.7e-20	3
CHST15	-1.11031	1.2e-19	2.07e-18	3
CHST2	-1.50566	1.91e-29	1.28e-27	3
CHST8	0.850861	3.66e-05	8.72e-05	3
CLASP1	-0.319594	7.13e-07	2.21e-06	3
CLCA2	-3.62691	6.61e-40	2.49e-37	3
CLEC4A	-0.229942	0.0339097	0.0496849	3
CLK1	0.297418	0.000865426	0.00167065	3
CLPB	0.199207	0.00789056	0.0129868	3
CLPTM1L	0.385158	3.18e-12	2.04e-11	3
CLSTN2	-1.37231	1.83e-08	7.14e-08	3
CLVS2	-1.99838	2.49e-21	5.36e-20	3
CMIP	-0.38623	6.21e-07	1.94e-06	3
CNN1	-1.60145	2.91e-12	1.88e-11	3
CNNM2	0.226927	0.00115318	0.00218051	3
CNOT7	-0.426932	1.82e-12	1.21e-11	3
CNTN1	-1.34008	2.38e-14	2.05e-13	3
CNTNAP2	1.18052	2.38e-07	7.97e-07	3
COBL	0.354448	0.000144286	0.000315821	3
COCH	-0.932518	3.13e-08	1.18e-07	3
COL11A2	0.456557	0.00724167	0.0119921	3
COL6A1	-0.667186	2.69e-06	7.63e-06	3
COMP	2.34874	1.91e-08	7.43e-08	3
CPM	-0.478612	0.027553	0.0410433	3
CPNE8	-0.690641	4.25e-09	1.81e-08	3
CPPED1	-0.526181	2.34e-10	1.17e-09	3
CPSF6	0.258523	1.13e-09	5.16e-09	3
CPSF7	0.0961775	0.0195481	0.0299719	3
CPT1B	1.26438	2.55e-12	1.66e-11	3
CPT2	0.307647	5.73e-06	1.55e-05	3
CRK	-0.275747	1.57e-08	6.16e-08	3
CRLF1	0.840415	8.98e-06	2.37e-05	3
CRTC1	0.16532	0.0045875	0.00786698	3
CSDC2	-0.797948	3.54e-07	1.15e-06	3
CSNK1E	0.366774	3.76e-13	2.72e-12	3
CTTN	0.295249	1.97e-12	1.3e-11	3
CUTC	-0.206732	0.000977704	0.00187094	3
CWH43	-0.386793	0.0331104	0.0486143	3
CXCR2	-2.74412	8.77e-41	4.01e-38	3
CYP27B1	0.74037	1.15e-07	4.02e-07	3
CYP4F22	-2.5487	1.07e-29	7.57e-28	3
DACH2	-1.01525	0.000713293	0.0013988	3
DACT1	-0.700607	5.17e-08	1.89e-07	3
DCST2	0.938182	2.41e-08	9.23e-08	3
DCTN1	-0.148879	0.000981469	0.00187756	3
DDB1	-0.130723	0.00440127	0.00757015	3
DDIT4	-1.25368	2.87e-18	4.09e-17	3
DDX24	-0.269438	2.84e-09	1.23e-08	3
DDX27	0.192563	1.19e-06	3.55e-06	3
DDX39B	0.550064	5.55e-08	2.02e-07	3
DDX50	-0.203638	1.8e-08	7.04e-08	3
DDX56	0.389661	3.9e-10	1.89e-09	3
DENND4B	0.24954	2.15e-05	5.32e-05	3
DEPDC1	0.51572	0.0196492	0.0301094	3
DEPDC1B	1.53101	6.88e-14	5.53e-13	3
DET1	-0.119145	0.00674196	0.0112263	3
DGKH	-1.00213	4.05e-20	7.37e-19	3
DHX15	0.183051	0.00108275	0.00205701	3
DHX33	0.138236	0.00957934	0.0155723	3
DHX36	-0.181323	0.0033585	0.00588593	3
DHX40	-0.19751	1.86e-05	4.65e-05	3
DIP2B	0.418206	7.84e-07	2.41e-06	3
DIS3	-0.282388	6.34e-07	1.98e-06	3
DLK2	-1.54688	1.94e-20	3.71e-19	3
DLL3	1.51313	1.83e-07	6.22e-07	3
DMGDH	-0.50474	5.01e-08	1.84e-07	3
DMXL2	0.204708	0.0217706	0.0330823	3
DNAJC10	0.40216	7.91e-06	2.1e-05	3
DNAJC2	0.284086	4.1e-08	1.53e-07	3
DNASE2B	1.8894	2.36e-09	1.04e-08	3
DNM2	-0.113741	0.0126298	0.0200829	3
DOCK5	-0.184819	0.0189942	0.0291786	3
DOCK6	0.300567	1.96e-06	5.67e-06	3
DPP3	0.449491	2.18e-11	1.26e-10	3
DPY19L2P2	-0.902008	2.42e-11	1.38e-10	3
DSCC1	0.49743	6.44e-06	1.73e-05	3
DUS1L	1.04895	8.01e-23	2.12e-21	3
DYNC2H1	-0.278502	0.00314835	0.0055424	3
E2F3	0.491308	1.15e-07	4.01e-07	3
E4F1	0.47056	6.86e-10	3.22e-09	3
ECM2	-0.54982	1.5e-05	3.81e-05	3
EDEM3	0.460143	2.42e-05	5.93e-05	3
EDF1	0.506631	2.16e-06	6.22e-06	3
EDRF1	0.731907	1.03e-13	8.04e-13	3
EEA1	-0.373529	3.05e-06	8.6e-06	3
EFCAB13	0.244615	0.0160514	0.0250136	3
EFEMP2	-1.20399	2.45e-19	4.03e-18	3
EGLN3	-0.875776	6.75e-11	3.66e-10	3
EIF4A1	0.572162	3.51e-06	9.81e-06	3
EIF4G1	0.377361	2.8e-10	1.39e-09	3
EIF5B	-0.264345	0.000804158	0.00156236	3
ELAVL2	2.10262	2.56e-10	1.27e-09	3
ELF4	-1.14367	7.45e-23	1.97e-21	3
ELMO1	-0.424372	4.44e-05	0.000104252	3
ELMSAN1	-0.278702	0.00109989	0.00208697	3
EML3	0.269277	4.86e-06	1.33e-05	3
ENO1	0.169709	0.0240883	0.0362811	3
ENOX1	0.642215	1.61e-07	5.52e-07	3
ENPP6	-1.48482	4.34e-14	3.59e-13	3
ENTPD3	-1.42209	2.22e-29	1.48e-27	3
ENTPD5	1.30469	4.78e-15	4.49e-14	3
EP400NL	0.394141	5.33e-06	1.45e-05	3
EPHA10	2.1603	1.04e-34	1.61e-32	3
EPHA2	-1.63882	8.8e-28	4.54e-26	3
EPN1	0.440572	2.29e-09	1.01e-08	3
EPN2	-0.250292	5.15e-07	1.63e-06	3
ERC2	-0.778438	2.44e-09	1.07e-08	3
ESYT1	-0.259726	1.24e-06	3.7e-06	3
ETV4	-0.691455	0.00368132	0.0064084	3
EVC	-0.43189	0.00014498	0.000317189	3
EXOC3L1	0.30708	0.000386996	0.00079372	3
EXT1	-0.488713	9.98e-15	9.02e-14	3
F10	-0.970751	3.56e-13	2.59e-12	3
F8	-0.453988	2.33e-07	7.81e-07	3
FADS1	-1.16439	5.09e-17	6.15e-16	3
FAM111A	0.884057	1.75e-19	2.94e-18	3
FAM124A	-1.25076	6.2e-24	1.88e-22	3
FARP1	0.351828	2.83e-06	8.02e-06	3
FARSB	0.372654	5.72e-11	3.13e-10	3
FBXL13	-0.190411	0.0265945	0.0397215	3
FBXL17	-0.333586	8.21e-07	2.52e-06	3
FBXO34	-0.149256	0.0117989	0.0188577	3
FBXO6	0.190274	0.00756139	0.0124824	3
FES	-0.610054	2.67e-09	1.16e-08	3
FGD3	-0.313214	0.0180598	0.0278778	3
FGD5	-0.596124	8.01e-08	2.85e-07	3
FGFR2	-1.92496	3.68e-25	1.36e-23	3
FGGY	-0.214314	0.00178626	0.0032747	3
FH	0.15494	0.00523456	0.008884	3
FHOD3	-1.34744	1.61e-21	3.54e-20	3
FLI1	-0.266847	0.0270732	0.0403711	3
FLNA	-1.47093	8.61e-14	6.83e-13	3
FMOD	0.612526	0.00181283	0.00332028	3
FNDC3B	-0.379839	9.19e-06	2.42e-05	3
FNIP2	0.557863	4.68e-05	0.000109719	3
FOXB2	2.9864	6.3e-11	3.43e-10	3
FPR1	-0.428026	0.011997	0.0191527	3
FRS3	0.252537	0.000100536	0.00022483	3
FSCN2	0.833248	3.57e-10	1.74e-09	3
FZD4	0.29846	0.00765779	0.0126314	3
FZD7	-0.99041	2.03e-16	2.26e-15	3
GAL3ST1	-0.752599	2.93e-06	8.27e-06	3
GALNT14	-0.411454	0.0163717	0.0254704	3
GALNTL6	1.42365	1.04e-07	3.65e-07	3
GAPVD1	-0.200039	3.22e-05	7.75e-05	3
GBP4	-0.644786	3.63e-06	1.01e-05	3
GDNF	-0.581216	0.000347005	0.000716403	3
GEMIN4	0.329376	1.08e-05	2.8e-05	3
GIPC3	-0.621952	1.37e-06	4.06e-06	3
GJA5	-0.469024	4.06e-05	9.6e-05	3
GJB5	-2.4499	3.74e-25	1.38e-23	3
GLDN	-2.03278	3.47e-28	1.94e-26	3
GLI3	-1.12093	5.16e-24	1.61e-22	3
GNAZ	-1.65692	8.83e-41	4.01e-38	3
GNPTAB	-0.532666	4.31e-05	0.000101408	3
GORASP1	-0.080851	0.0169106	0.0262401	3
GPR17	-0.5837	0.00045869	0.000927039	3
GPR39	-1.39293	2.3e-12	1.51e-11	3
GPRASP2	-0.364129	1.39e-08	5.51e-08	3
GRAMD1A	0.659049	4.59e-21	9.51e-20	3
GREB1	0.678983	0.000291518	0.000609427	3
GRHL3	-1.04108	3.04e-11	1.72e-10	3
GRIN1	0.797804	1.09e-08	4.38e-08	3
GRIP2	-0.435764	0.0104094	0.0167988	3
GRM2	0.450492	0.00135901	0.00253981	3
GSE1	0.208467	0.00892888	0.0145883	3
GSK3A	0.146462	0.0191361	0.0293745	3
GTDC1	-0.275482	3.98e-05	9.42e-05	3
GTPBP10	0.110115	0.0277579	0.0413184	3
GUF1	0.281422	3.93e-07	1.27e-06	3
GYS1	0.138976	0.00704508	0.0117024	3
H2AFX	0.586189	3.7e-08	1.38e-07	3
HACD1	-1.16471	1.18e-23	3.46e-22	3
HAPLN1	-1.3627	1.97e-05	4.9e-05	3
HAUS1	-0.246045	2.85e-05	6.92e-05	3
HCFC2	-0.605594	4.2e-22	9.97e-21	3
HCK	-0.338293	0.0069431	0.0115455	3
HDAC3	0.190355	4.25e-06	1.17e-05	3
HDAC5	-0.208215	0.000462361	0.000934049	3
HDAC6	0.110814	0.01437	0.0226102	3
HDAC9	-0.782843	1.95e-05	4.84e-05	3
HECA	-0.119944	0.0166388	0.025849	3
HECTD1	-0.181147	0.0153109	0.0239678	3
HECTD2	-0.897018	9.39e-25	3.28e-23	3
HEPACAM2	-0.492482	0.0263151	0.0393329	3
HEPHL1	0.774842	0.0123276	0.0196296	3
HEXA	-0.340879	0.010056	0.0162726	3
HIC1	-0.260996	0.033194	0.0487215	3
HIC2	0.257132	0.000222705	0.000473849	3
HIF1A	-0.362786	0.000207044	0.000442725	3
HIST1H2BD	0.605492	2.35e-05	5.78e-05	3
HIST1H2BG	1.35479	6.31e-08	2.28e-07	3
HLCS	0.567826	1.93e-14	1.68e-13	3
HLX	0.644635	8.78e-07	2.68e-06	3
HMGB1	-0.122488	0.00455359	0.00781245	3
HMGCLL1	-2.01763	7.99e-23	2.11e-21	3
HNRNPH1	0.142655	0.0198629	0.030414	3
HNRNPH3	-0.099518	0.013534	0.0213916	3
HOGA1	-1.97105	1.43e-34	2.15e-32	3
HOOK3	-0.24805	0.00105281	0.00200487	3
HOXC4	3.17305	5.08e-24	1.59e-22	3
HOXD10	-1.20582	3.48e-13	2.54e-12	3
HR	-1.22135	6.63e-19	1.02e-17	3
HSD17B4	0.38966	0.000281131	0.000589518	3
HSP90B1	0.367819	1.2e-05	3.09e-05	3
HSPA4L	-1.60493	3.1e-39	1.1e-36	3
HSPD1	0.626018	7.84e-16	8.1e-15	3
HTRA2	0.21459	1.14e-05	2.94e-05	3
IDE	-0.164576	0.0125643	0.0199927	3
IFFO1	-0.577052	4.87e-07	1.55e-06	3
IFT52	-0.238162	3.67e-08	1.37e-07	3
IGSF3	-0.378339	2.41e-05	5.91e-05	3
IL17RD	-0.646663	5.27e-10	2.51e-09	3
IL1RAPL1	0.840665	0.00599102	0.0100558	3
IL20RB	-0.88087	1.22e-08	4.85e-08	3
IL27RA	-0.613405	7.37e-09	3.03e-08	3
IL2RB	-0.504326	0.00201007	0.00365518	3
IL4R	-0.409235	1.06e-06	3.2e-06	3
ILVBL	-0.392489	2.53e-07	8.43e-07	3
INPP4A	-0.14264	0.0170336	0.026411	3
INPPL1	0.365026	7e-17	8.36e-16	3
INTS1	0.369452	1.88e-08	7.31e-08	3
INTS2	-0.418682	6.4e-09	2.66e-08	3
INTS8	0.310956	5.92e-06	1.6e-05	3
INTU	-0.217719	0.00287645	0.00509195	3
IPO8	-0.278726	1.84e-08	7.18e-08	3
IQCH	0.24153	0.00522243	0.00886587	3
IQGAP3	1.64937	2.04e-16	2.27e-15	3
IRF8	-0.884238	2.1e-09	9.26e-09	3
IRF9	0.552462	7.69e-05	0.000174823	3
IRS1	-0.62568	8.14e-06	2.16e-05	3
ISM2	-0.953472	3.37e-06	9.44e-06	3
ITCH	-0.271817	8.56e-06	2.26e-05	3
ITGA1	-1.00225	1.79e-12	1.19e-11	3
ITGA3	-0.962273	1.36e-17	1.79e-16	3
ITGA8	-1.17454	9.17e-09	3.73e-08	3
ITGAX	0.85058	1.7e-08	6.65e-08	3
ITGB8	-1.45432	4e-23	1.1e-21	3
ITIH5	-1.28866	3.41e-19	5.5e-18	3
ITSN2	-0.333208	1.31e-07	4.52e-07	3
IVNS1ABP	-0.443906	4.96e-11	2.73e-10	3
JADE2	-0.594632	1.62e-13	1.23e-12	3
JARID2	0.231861	0.000221276	0.000471164	3
JPH3	-0.792306	4.02e-06	1.11e-05	3
KANK2	-1.18593	1.3e-19	2.24e-18	3
KCNC4	-0.59879	1.06e-06	3.21e-06	3
KCNG1	-0.847667	9.36e-11	4.94e-10	3
KCNK5	-0.413125	0.00255464	0.00456392	3
KCNQ5	-1.7266	3.14e-27	1.5e-25	3
KCTD10	-0.340785	4.03e-07	1.3e-06	3
KDELC1	-0.295653	0.000301148	0.000628244	3
KIAA0907	0.525011	1.34e-08	5.32e-08	3
KIAA1328	-0.173528	0.00243667	0.004368	3
KIAA1522	0.280952	3.15e-05	7.6e-05	3
KIAA1644	-1.53404	5.33e-20	9.58e-19	3
KIAA1755	-0.453137	0.000925616	0.0017768	3
KIDINS220	-0.285705	0.000507218	0.00101875	3
KIF12	0.632107	0.00649566	0.0108465	3
KIF20A	1.51843	9.4e-14	7.4e-13	3
KIFC3	-0.804383	8.83e-14	6.98e-13	3
KIT	-1.49243	3.14e-25	1.18e-23	3
KLB	1.29243	6.71e-08	2.42e-07	3
KLHDC4	0.259729	0.00132366	0.00247903	3
KLHL12	0.155655	0.000281494	0.000590078	3
KLHL3	-0.661642	3.14e-07	1.03e-06	3
KPNA6	-0.214631	1.74e-05	4.37e-05	3
KRBA2	-0.455635	0.000868795	0.00167646	3
KRT16	-2.23269	1.63e-19	2.75e-18	3
KRT18	0.836336	4.42e-16	4.73e-15	3
KRT80	-0.675424	0.00168569	0.00310049	3
L3MBTL3	0.414766	1.64e-07	5.6e-07	3
LANCL1	-0.222519	0.000660323	0.00130227	3
LARP1	0.294854	1.83e-07	6.22e-07	3
LARP4B	0.195182	3.24e-05	7.81e-05	3
LARS	0.245546	1.37e-07	4.72e-07	3
LDB3	-1.98432	9.04e-28	4.63e-26	3
LETM1	0.6402	6.94e-24	2.09e-22	3
LFNG	1.19219	6.01e-13	4.25e-12	3
LGR6	-2.7268	3.33e-43	2.04e-40	3
LIFR	-0.326301	0.0144858	0.0227594	3
LIG1	0.159843	0.0143998	0.0226512	3
LILRA1	-0.426341	0.00395135	0.00684098	3
LIMK2	-0.244518	0.000689369	0.00135535	3
LLGL2	0.366668	1.27e-06	3.79e-06	3
LONRF1	-0.39461	1.75e-06	5.11e-06	3
LOXL2	-0.447387	4.56e-05	0.000106954	3
LPP	-0.928687	1.96e-17	2.51e-16	3
LRMP	-1.23579	6.74e-20	1.2e-18	3
LRP11	0.452224	1.73e-08	6.78e-08	3
LRP3	0.577689	4.72e-12	2.97e-11	3
LRRC43	-0.888087	7.14e-11	3.85e-10	3
LRRC8A	-0.301731	1.25e-07	4.33e-07	3
LRRC8C	-0.342634	0.000871679	0.00168167	3
LRRN1	0.654154	0.0182729	0.0281856	3
LSR	0.572791	2.86e-14	2.43e-13	3
LTBP1	-0.585749	2.63e-05	6.42e-05	3
LTBP3	-0.365057	0.000124852	0.000275872	3
LUZP1	-0.429208	4.51e-09	1.91e-08	3
MAB21L1	-1.0977	1.06e-05	2.75e-05	3
MACROD2	-0.455343	1.9e-05	4.75e-05	3
MAMDC4	0.8032	6.91e-06	1.85e-05	3
MAN1B1	0.411675	5.61e-10	2.66e-09	3
MAN2B1	0.470291	7.72e-12	4.72e-11	3
MAOA	0.409317	0.00112999	0.00213947	3
MAP1S	0.243947	7.22e-05	0.00016472	3
MAP3K11	0.423225	2.26e-12	1.48e-11	3
MAP3K12	-0.629395	1.12e-12	7.64e-12	3
MAP3K13	0.24092	2.92e-06	8.25e-06	3
MAP4K4	0.390614	6.09e-10	2.88e-09	3
MAPKAP1	-0.114487	0.000744886	0.00145642	3
MAST3	-0.181674	0.016346	0.0254347	3
MAST4	-0.761317	1.62e-13	1.23e-12	3
MBOAT1	-0.654788	1.09e-05	2.83e-05	3
MCM10	0.930084	1.12e-06	3.36e-06	3
MCM2	0.196262	0.0106968	0.0172174	3
MCM6	-0.215965	0.00193134	0.00352315	3
MCMDC2	0.834619	3.99e-14	3.32e-13	3
MCTP1	0.316604	0.0181595	0.0280176	3
ME1	-1.55644	1.33e-32	1.48e-30	3
MECR	0.250303	5.85e-06	1.58e-05	3
MEF2D	-0.194246	0.000518502	0.00103983	3
MEIS1	-1.31402	2.19e-24	7.19e-23	3
METTL4	-0.351511	6.75e-13	4.73e-12	3
MFAP1	-0.0916511	0.025988	0.0389039	3
MFGE8	-0.371866	0.00334812	0.0058694	3
MFSD12	0.777653	1.9e-17	2.44e-16	3
MFSD6	-0.413418	1.61e-05	4.07e-05	3
MIA3	0.516144	5.08e-07	1.61e-06	3
MIB1	-0.335357	1.56e-05	3.95e-05	3
MIB2	0.315532	8.27e-05	0.000187098	3
MICAL3	-0.507014	3.11e-06	8.75e-06	3
MICALL2	0.737711	9.96e-12	6.01e-11	3
MIER1	-0.462646	2.34e-12	1.53e-11	3
MKLN1	-0.275132	0.00138142	0.00257912	3
MKRN1	0.197702	4.77e-06	1.31e-05	3
MLC1	-1.96999	1.79e-17	2.31e-16	3
MLLT10	-0.155695	0.0179918	0.0277776	3
MLPH	0.976487	1.06e-20	2.11e-19	3
MME	-1.5334	1.88e-08	7.32e-08	3
MMP11	0.831148	6.36e-06	1.71e-05	3
MMP12	0.844779	0.0104448	0.016847	3
MMS22L	-0.182338	0.0200706	0.0307066	3
MOCS1	-0.290069	0.00385011	0.00667952	3
MON1B	0.831008	1.5e-05	3.82e-05	3
MOSPD3	0.333402	1.09e-05	2.84e-05	3
MOV10	0.482821	4.1e-18	5.69e-17	3
MROH1	0.363541	3.36e-07	1.1e-06	3
MRPL3	0.233191	6.51e-05	0.00014968	3
MRPL38	0.377709	1.4e-05	3.59e-05	3
MS4A2	-0.617988	0.000860884	0.00166258	3
MSH2	0.186466	0.0127714	0.0202907	3
MTG2	0.24764	4.13e-07	1.33e-06	3
MTM1	-0.670835	6.61e-19	1.02e-17	3
MTMR11	-0.947404	1.07e-19	1.85e-18	3
MUT	0.130953	0.0287066	0.0426582	3
MYCT1	-0.557344	2.06e-06	5.95e-06	3
MYEF2	0.508803	5.84e-11	3.19e-10	3
MYH3	-0.987115	5.67e-06	1.54e-05	3
MYLK3	-0.632542	0.000338152	0.000698987	3
MYO16	-0.835723	3.01e-07	9.93e-07	3
MYO19	0.676555	3.15e-20	5.85e-19	3
N4BP3	-0.314533	0.000878225	0.00169253	3
NAB2	-0.467546	1.27e-07	4.4e-07	3
NACC1	0.251618	8.29e-06	2.2e-05	3
NACC2	-0.79682	7.66e-20	1.36e-18	3
NADK	0.336647	8.53e-14	6.76e-13	3
NARF	0.584007	6.59e-15	6.09e-14	3
NARFL	0.228619	0.00361087	0.00629588	3
NBPF25P	0.294291	0.00261847	0.00466756	3
NCAPD2	-0.133055	0.0320988	0.0472759	3
NCKAP1	-0.497475	5.17e-11	2.84e-10	3
NCKAP5L	-0.695595	1.04e-12	7.1e-12	3
NCOA1	-0.21323	0.0070979	0.0117793	3
NCOA3	-0.201013	0.0093263	0.0151918	3
NDE1	-0.662788	1.4e-18	2.07e-17	3
NDST1	0.158299	0.0312261	0.0460827	3
NDUFAF6	0.567241	7.81e-13	5.43e-12	3
NDUFB10	0.508446	3.07e-08	1.16e-07	3
NDUFS2	0.165388	0.00081753	0.001586	3
NEGR1	-1.12595	2.51e-14	2.15e-13	3
NEK6	0.347415	0.000306226	0.000637642	3
NELFB	0.312272	3.25e-08	1.22e-07	3
NELL2	-1.19384	8.34e-11	4.44e-10	3
NES	-0.769484	1.63e-08	6.41e-08	3
NET1	0.265667	0.00337018	0.00590302	3
NID1	-1.03052	1.24e-12	8.44e-12	3
NKAPL	-1.92917	1.84e-37	4.66e-35	3
NKTR	0.358598	5.36e-05	0.000124806	3
NLGN3	-1.3226	1.44e-24	4.91e-23	3
NLRP12	2.35044	6.78e-16	7.07e-15	3
NNT	-0.896958	3.9e-21	8.18e-20	3
NOB1	0.255747	0.000368485	0.000757776	3
NOL4	1.34138	7.09e-05	0.000162104	3
NOL9	0.118921	0.00205813	0.0037352	3
NOS3	0.337791	0.00989256	0.0160334	3
NPAS2	0.342691	0.00106059	0.00201782	3
NPEPL1	0.475174	0.000149849	0.000327144	3
NPHP1	-0.191854	0.00208266	0.00377525	3
NPTXR	0.313133	0.000910885	0.00175052	3
NRBP1	-0.180126	6.47e-06	1.74e-05	3
NRG2	-1.95022	3.83e-33	4.62e-31	3
NSMAF	0.27976	1.64e-05	4.13e-05	3
NTRK3	-1.251	5.46e-14	4.44e-13	3
NYAP1	-1.32056	3.01e-25	1.13e-23	3
OPLAH	0.44977	8.54e-06	2.26e-05	3
OPRL1	-0.236256	0.0144448	0.0227039	3
OSBP2	0.375647	3.42e-08	1.28e-07	3
OSBPL11	-0.608855	1.31e-24	4.52e-23	3
OSBPL3	-0.85272	1.4e-11	8.28e-11	3
OSBPL5	0.200515	0.00228514	0.00411396	3
OSBPL6	-0.346021	0.000663177	0.00130734	3
P4HA1	0.411614	3.76e-07	1.22e-06	3
P4HA3	0.396512	0.0305726	0.0452015	3
PACS2	0.164089	0.00151298	0.00280692	3
PAK6	-0.789504	6.78e-06	1.82e-05	3
PALB2	-0.144921	0.00470511	0.00805588	3
PALLD	-1.44044	3.6e-20	6.63e-19	3
PALMD	-0.34145	0.000277114	0.000581956	3
PANK1	-0.4701	0.000222438	0.000473335	3
PAPPA	-1.05237	9.2e-16	9.4e-15	3
PAQR4	0.4126	0.00057136	0.00113691	3
PARD3	-0.297252	1.74e-09	7.74e-09	3
PARP9	0.417965	1.79e-05	4.49e-05	3
PASK	0.563292	4.13e-07	1.33e-06	3
PATZ1	0.295368	3.98e-05	9.44e-05	3
PAX1	2.62978	8.53e-08	3.03e-07	3
PAX5	1.02358	0.000312003	0.000649012	3
PBX1	-0.966537	3.05e-22	7.38e-21	3
PCDHB9	1.04018	2.51e-06	7.15e-06	3
PCDHGA5	0.796781	0.00267106	0.00475485	3
PCDHGB2	0.618662	0.0157404	0.0245671	3
PCDHGB7	-0.935113	7.43e-09	3.05e-08	3
[truncated: 4,914 more rows]
