# Supplementary material for: Integrating germline and somatic variation information using genomic data for the discovery of biomarkers in prostate cancer
Source: BMC Cancer. 2019 Mar 14;19:229. doi: 10.1186/s12885-019-5440-8 (PMC6417124; doi:10.1186/s12885-019-5440-8)
Supplement: Supplementary file 4 — r Table S4. Significantly differentially expressed genes without somatic mutations. (XLSX 272 kb) [file 12885_2019_5440_MOESM4_ESM.xlsx]

## Sheet: Sheet1
Supplementary Table 4: Genes which are differentially expressed but no somatic mutations
Genes	logFC	P.Value	adj.P.Val
2018-03-09	0.467263	2.71e-12	1.76e-11
A1BG-AS1	-1.1921	5.3e-16	5.61e-15
A2M-AS1	-0.792746	3.5e-19	5.64e-18
AAAS	0.384405	4.03e-16	4.32e-15
AACS	0.32622	3.36e-06	9.41e-06
AAGAB	0.14238	0.00236491	0.00424637
AARSD1	0.557626	3.43e-13	2.5e-12
AATBC	-1.3952	9.02e-14	7.12e-13
ABCA11P	0.24162	0.00149066	0.00276942
ABCD4	0.210882	1.73e-05	4.35e-05
ABHD11-AS1	0.950642	5.35e-06	1.45e-05
ABHD15	-0.216137	0.000324056	0.000671808
ABHD3	0.230714	0.00565473	0.00953826
ABHD5	-0.235501	0.000138634	0.000304138
ABI2	-0.189656	0.000315749	0.00065584
ABLIM2	0.472742	0.000192325	0.000413266
ABRACL	0.331458	0.00188745	0.00344923
ABRAXAS1	-0.422606	3.78e-09	1.62e-08
ABRAXAS2	-0.171523	4.48e-05	0.000105265
ABTB2	-0.486022	2.3e-05	5.66e-05
AC000068.1	0.329673	0.00100732	0.00192421
AC000068.2	0.878993	3.92e-10	1.9e-09
AC000089.1	0.766586	2.09e-08	8.07e-08
AC000123.1	0.275253	0.00119126	0.00224715
AC000123.2	0.747594	1.06e-11	6.37e-11
AC000123.3	-0.19158	0.0329561	0.0484071
AC000403.1	0.383459	0.0078625	0.0129482
AC002128.1	1.25893	6.69e-13	4.69e-12
AC002310.6	0.248979	0.0109879	0.017658
AC002350.2	0.194299	0.00460545	0.00789482
AC002398.1	0.271336	0.00951237	0.0154676
AC002456.1	0.986554	4.54e-06	1.25e-05
AC002470.1	0.449469	0.000564612	0.00112458
AC002511.1	1.18043	0.000470197	0.000949045
AC002511.2	1.44352	2.76e-05	6.7e-05
AC002546.1	0.440194	0.00278189	0.00493595
AC002553.1	0.469402	3.61e-05	8.62e-05
AC003002.1	0.265101	0.000357487	0.000736723
AC003102.1	0.350633	0.00619647	0.0103817
AC003681.1	0.554072	4.26e-06	1.18e-05
AC003965.1	0.851701	2.27e-08	8.71e-08
AC003973.3	-0.85672	7.71e-06	2.05e-05
AC003991.1	1.33609	3.55e-07	1.16e-06
AC004066.2	1.69362	5.12e-15	4.8e-14
AC004076.2	0.657005	6.06e-09	2.52e-08
AC004130.1	-0.693231	2.07e-05	5.13e-05
AC004148.2	1.02968	1.86e-11	1.08e-10
AC004448.1	0.936887	2.31e-09	1.02e-08
AC004453.1	0.350406	0.00403365	0.00697693
AC004477.1	0.969656	1.63e-08	6.39e-08
AC004520.1	0.476757	0.000347277	0.000716804
AC004540.1	0.98092	5.59e-09	2.34e-08
AC004540.2	0.797244	0.00346915	0.00606485
AC004656.1	-0.452019	2.4e-08	9.2e-08
AC004687.1	1.34779	2.2e-06	6.31e-06
AC004801.2	1.2165	9.67e-09	3.92e-08
AC004803.1	-0.360684	8.63e-11	4.58e-10
AC004846.1	-1.32729	2.73e-20	5.11e-19
AC004847.1	1.07276	2.36e-09	1.04e-08
AC004877.2	0.239887	0.0137308	0.0216767
AC004889.1	0.571161	0.000241826	0.000512227
AC004890.2	0.78491	1.07e-06	3.24e-06
AC004893.2	0.206341	0.00253849	0.00453771
AC004908.2	0.811936	4.48e-09	1.9e-08
AC004918.1	0.901235	3.86e-13	2.79e-12
AC004918.3	0.67282	2.67e-14	2.28e-13
AC004947.1	1.3464	0.000492574	0.000991606
AC004947.2	1.42713	1.13e-07	3.94e-07
AC004951.2	-0.39281	4.23e-05	9.98e-05
AC004967.1	0.889663	1.81e-20	3.48e-19
AC004980.1	0.247717	0.00514642	0.0087465
AC004982.1	1.63425	4.41e-15	4.16e-14
AC004982.2	1.56878	2.63e-15	2.54e-14
AC005005.3	-0.516024	0.00013804	0.000302977
AC005034.4	0.546485	0.000403642	0.000825013
AC005034.5	-0.47923	1.98e-06	5.72e-06
AC005064.1	2.21065	1.24e-12	8.43e-12
AC005070.3	-0.41935	4.63e-07	1.48e-06
AC005077.4	1.19667	1.18e-11	7.05e-11
AC005083.1	-1.42213	8.6e-17	1e-15
AC005154.1	0.59366	1.02e-08	4.12e-08
AC005154.3	0.528003	0.000162441	0.000353086
AC005165.1	-1.11251	3.73e-10	1.81e-09
AC005180.1	-2.13852	2.66e-31	2.34e-29
AC005180.2	-2.06113	5.26e-34	7.08e-32
AC005224.1	0.202049	0.0309829	0.0457531
AC005225.5	-0.376267	0.000428954	0.000871433
AC005229.4	-0.253015	0.000144151	0.000315638
AC005253.1	0.507078	1.66e-05	4.18e-05
AC005261.1	0.328214	0.00563251	0.00950671
AC005261.2	0.660125	1.5e-14	1.32e-13
AC005261.4	0.456384	4.84e-07	1.54e-06
AC005332.6	0.329102	0.000200092	0.000428906
AC005332.7	-0.651494	5.01e-11	2.76e-10
AC005332.8	0.549348	7.48e-08	2.68e-07
AC005336.2	-1.94632	2.23e-09	9.82e-09
AC005336.3	-1.22557	0.000212038	0.000453037
AC005476.2	0.390842	0.000370699	0.00076199
AC005498.2	0.486158	0.000153576	0.000334832
AC005498.3	-0.174233	0.0320844	0.0472586
AC005537.1	-1.20914	4.96e-06	1.36e-05
AC005586.1	0.575176	5.78e-05	0.00013383
AC005618.1	0.412254	0.0052958	0.0089772
AC005674.2	-0.501438	0.00112546	0.00213133
AC005682.1	-0.421511	0.00338567	0.00592846
AC005725.1	1.01255	4.21e-07	1.36e-06
AC005726.2	0.728534	2.5e-09	1.09e-08
AC005726.4	0.763617	1.51e-07	5.2e-07
AC005785.1	1.00146	5.08e-08	1.86e-07
AC005839.1	0.635842	2.25e-13	1.68e-12
AC005840.3	0.597407	1.29e-05	3.32e-05
AC005912.1	0.259436	0.0299349	0.0443441
AC005920.1	0.944422	1.35e-06	4e-06
AC006001.3	0.277887	0.000113951	0.000252907
AC006001.4	-0.241984	0.000682886	0.00134404
AC006026.3	0.818678	1.03e-05	2.68e-05
AC006042.1	1.65581	1.15e-26	5.15e-25
AC006128.1	0.814636	1.66e-06	4.85e-06
AC006213.3	0.968003	5.62e-12	3.5e-11
AC006213.4	0.333977	7.94e-05	0.000180277
AC006213.6	0.425503	3.43e-07	1.12e-06
AC006254.1	0.534447	0.00144565	0.0026904
AC006272.2	0.991738	2.58e-07	8.59e-07
AC006277.1	1.10925	1.5e-09	6.75e-09
AC006329.2	2.05509	9.83e-09	3.97e-08
AC006435.2	0.693658	0.000124501	0.000275129
AC006449.2	0.252059	0.00641605	0.0107223
AC006449.5	0.471365	5.04e-06	1.38e-05
AC006449.6	0.28409	0.00224137	0.00404307
AC006480.2	0.657131	5.98e-06	1.62e-05
AC006486.2	0.748028	5.52e-09	2.32e-08
AC006504.1	1.42734	1.83e-12	1.22e-11
AC006504.5	0.327563	5.78e-05	0.000133711
AC006504.8	0.958878	2.49e-16	2.74e-15
AC006538.1	0.381033	0.00555801	0.00938885
AC006547.1	-0.272154	4.86e-05	0.000113718
AC006978.1	0.241407	0.000782802	0.00152521
AC007038.2	0.480641	1.86e-05	4.65e-05
AC007066.2	0.448677	2.95e-07	9.75e-07
AC007114.1	0.236159	0.0170962	0.0264936
AC007191.1	0.815171	9.05e-07	2.76e-06
AC007292.1	0.615924	1.42e-06	4.19e-06
AC007342.5	0.32361	0.0290786	0.0431623
AC007342.7	-0.743859	2.42e-18	3.49e-17
AC007342.9	0.60137	0.000313589	0.000651943
AC007382.1	-0.544095	0.000116459	0.000258131
AC007383.2	0.418547	5.28e-08	1.93e-07
AC007388.1	0.449458	6.53e-08	2.36e-07
AC007405.3	0.377493	0.00205896	0.00373633
AC007490.1	1.68459	3.62e-14	3.02e-13
AC007541.1	-0.884689	3.09e-21	6.58e-20
AC007731.2	0.700145	0.000163308	0.00035474
AC007743.1	-1.301	1.35e-17	1.77e-16
AC007773.1	0.643754	5.69e-06	1.54e-05
AC007906.2	-2.0742	2.33e-22	5.73e-21
AC007969.1	0.410058	0.000817514	0.001586
AC008074.3	0.55194	0.000100544	0.00022483
AC008079.2	0.645978	1.04e-07	3.65e-07
AC008105.1	0.423935	0.00178407	0.00327132
AC008105.2	1.03698	1.1e-09	5.02e-09
AC008105.3	0.755151	0.000303168	0.000632131
AC008267.3	0.512654	2.25e-06	6.45e-06
AC008280.3	0.328096	0.000543947	0.00108577
AC008393.1	0.182234	0.0236701	0.0357218
AC008429.1	-0.505454	1.74e-08	6.8e-08
AC008438.1	0.707195	2.49e-14	2.14e-13
AC008443.1	0.299452	0.000403835	0.000825316
AC008443.5	0.391434	0.00436645	0.00751306
AC008507.1	0.576956	9.08e-08	3.21e-07
AC008536.1	-0.410081	9.05e-06	2.38e-05
AC008537.2	0.473549	2.51e-07	8.36e-07
AC008537.3	0.512883	1.66e-06	4.85e-06
AC008555.2	1.9086	6.03e-15	5.6e-14
AC008555.8	0.860509	1.16e-15	1.17e-14
AC008556.1	-0.25936	0.00740499	0.0122473
AC008592.3	-0.462416	0.000311717	0.00064849
AC008608.2	0.419422	0.00210646	0.00381427
AC008610.1	1.11179	1.41e-08	5.57e-08
AC008669.1	-0.801204	4.23e-20	7.67e-19
AC008735.2	0.821372	8.73e-06	2.3e-05
AC008736.1	0.634868	5.13e-05	0.000119806
AC008741.2	1.33755	5.03e-15	4.71e-14
AC008752.3	-0.386604	1.22e-05	3.15e-05
AC008764.2	-0.391683	0.00295153	0.00521633
AC008764.6	0.934441	3.87e-15	3.68e-14
AC008764.8	1.17642	7.19e-19	1.1e-17
AC008771.1	0.500937	3.75e-08	1.4e-07
AC008808.2	-0.853979	5.77e-08	2.1e-07
AC008870.2	1.11705	3.5e-12	2.24e-11
AC008915.2	0.645606	6.78e-10	3.18e-09
AC008946.1	-0.270863	0.00980473	0.0159079
AC008966.1	-0.231579	0.000749641	0.00146478
AC008969.1	0.393345	0.000434823	0.000882287
AC009005.1	1.2669	4.88e-11	2.69e-10
AC009014.1	1.7452	0.000148845	0.000325106
AC009041.2	1.02972	9.63e-09	3.9e-08
AC009053.1	-0.253616	0.00649994	0.0108527
AC009065.4	0.527236	0.000160703	0.000349473
AC009065.8	0.566239	1.19e-06	3.56e-06
AC009119.1	3.05722	3.45e-21	7.28e-20
AC009120.2	0.525876	1.42e-05	3.63e-05
AC009133.1	0.632551	1.29e-13	9.96e-13
AC009133.3	0.884562	0.00659559	0.0110024
AC009148.1	0.890905	4.27e-06	1.18e-05
AC009163.7	-0.554705	1.11e-09	5.06e-09
AC009237.15	0.740479	9.31e-11	4.91e-10
AC009237.3	0.244815	0.0323402	0.0475816
AC009299.2	-1.35632	2.08e-20	3.96e-19
AC009318.1	0.350842	0.0160636	0.025025
AC009403.1	0.405476	5.7e-07	1.8e-06
AC009404.1	0.485246	2.27e-05	5.6e-05
AC009407.1	2.1858	1.5e-14	1.32e-13
AC009414.2	-0.60243	3.22e-07	1.06e-06
AC009478.1	1.17739	0.00353333	0.00616826
AC009495.3	0.925176	5.39e-09	2.26e-08
AC009501.1	0.883471	1.33e-06	3.93e-06
AC009506.1	-0.492575	6.64e-13	4.66e-12
AC009549.1	-1.17302	3.21e-16	3.49e-15
AC009686.2	0.628447	6.43e-05	0.000148007
AC009812.1	0.323074	0.00045126	0.000913024
AC009812.3	0.488306	0.0135221	0.0213764
AC009812.4	1.21543	1.55e-19	2.62e-18
AC009831.1	0.637857	1.2e-11	7.15e-11
AC009878.1	1.31563	6.91e-08	2.49e-07
AC009902.2	2.2093	4.67e-14	3.84e-13
AC009902.3	2.07191	1.62e-11	9.49e-11
AC009948.1	-0.514159	5.37e-08	1.96e-07
AC009961.1	0.241469	0.0195106	0.0299169
AC009962.1	-0.350866	0.0033535	0.00587827
AC010168.2	1.36896	9.96e-11	5.24e-10
AC010186.2	-0.656105	5.18e-15	4.84e-14
AC010186.3	-0.575234	2.02e-10	1.02e-09
AC010201.2	0.871423	8.97e-07	2.74e-06
AC010210.1	0.430617	0.00180871	0.00331322
AC010226.1	-0.612295	7.26e-11	3.91e-10
AC010245.2	0.226986	0.00720164	0.0119324
AC010260.1	1.22878	9.8e-15	8.87e-14
AC010273.2	1.19543	5.14e-12	3.22e-11
AC010300.1	0.51033	0.00104262	0.00198732
AC010326.3	0.688409	1.51e-19	2.57e-18
AC010326.4	0.868984	5.63e-20	1.01e-18
AC010331.1	1.14686	4.7e-08	1.73e-07
AC010332.1	0.560518	7.63e-08	2.72e-07
AC010343.1	0.519252	2.15e-05	5.31e-05
AC010422.3	0.751554	2.96e-10	1.46e-09
AC010478.1	-0.735526	1.08e-07	3.79e-07
AC010487.2	0.458445	0.00338689	0.00593004
AC010491.1	0.747725	1.37e-06	4.07e-06
AC010501.1	-0.689703	8.38e-10	3.89e-09
AC010503.4	0.74074	3.07e-14	2.59e-13
AC010504.1	0.605085	3.28e-12	2.1e-11
AC010531.6	0.380101	0.0255718	0.0383494
AC010536.1	0.265314	0.0106394	0.0171399
AC010542.5	0.756373	1.47e-07	5.05e-07
AC010615.2	0.637005	2.69e-06	7.63e-06
AC010618.3	0.222336	0.0160522	0.0250136
AC010624.1	1.16531	0.00290234	0.00513286
AC010624.3	0.773271	0.0169085	0.0262392
AC010643.1	0.988994	0.000222935	0.000474283
AC010654.1	0.408667	0.000145217	0.000317596
AC010719.1	2.05977	4.15e-16	4.45e-15
AC010735.2	-0.892055	1.84e-05	4.61e-05
AC010761.1	1.01882	6.35e-14	5.13e-13
AC010809.1	1.10084	9.19e-20	1.61e-18
AC010809.2	1.40323	2.28e-17	2.9e-16
AC010864.1	0.578091	2.22e-06	6.39e-06
AC010894.2	0.499639	2.44e-05	5.97e-05
AC010973.2	0.824874	5.98e-07	1.88e-06
AC010976.1	0.577825	0.000128384	0.000282997
AC010997.4	0.569451	7.52e-06	2e-05
AC011008.2	-0.269433	0.0297641	0.0441195
AC011239.2	-1.12389	9.98e-11	5.24e-10
AC011247.1	-0.719422	1.89e-07	6.39e-07
AC011290.2	1.03923	3.06e-10	1.5e-09
AC011297.1	0.740428	6.45e-06	1.73e-05
AC011337.1	0.510026	0.010685	0.0172013
AC011379.2	0.831768	4.19e-08	1.55e-07
AC011444.1	0.947214	7.68e-11	4.12e-10
AC011448.1	0.449284	1.76e-05	4.43e-05
AC011451.1	-0.213882	0.00322353	0.00566554
AC011462.4	0.875567	2.94e-07	9.7e-07
AC011468.1	0.911196	1.87e-16	2.1e-15
AC011472.1	-1.0054	1.82e-21	4e-20
AC011472.2	1.17359	5.24e-14	4.27e-13
AC011472.4	-0.653017	2.35e-08	9.03e-08
AC011477.1	0.199086	0.000616988	0.00122217
AC011477.2	0.36464	3.26e-09	1.4e-08
AC011477.3	0.577819	1.15e-11	6.88e-11
AC011487.1	1.59002	7.59e-08	2.71e-07
AC011487.4	1.5291	2.31e-06	6.62e-06
AC011489.1	0.30219	0.00111863	0.00211971
AC011495.1	0.319008	0.0167993	0.0260785
AC011497.2	-0.7048	3.02e-08	1.14e-07
AC011498.7	0.607079	1.63e-06	4.77e-06
AC011503.2	0.453027	0.00318962	0.00560861
AC011511.1	0.859639	9.12e-08	3.23e-07
AC011523.1	2.74043	6.72e-21	1.36e-19
AC011525.1	1.60189	4.78e-06	1.31e-05
AC011899.2	0.435108	6.29e-05	0.000145014
AC011978.2	0.436432	6.64e-06	1.78e-05
AC012073.1	0.872294	3.41e-18	4.79e-17
AC012085.2	-2.00241	5.03e-30	3.82e-28
AC012181.2	0.441175	0.0053202	0.00901524
AC012184.3	0.325555	0.00110962	0.00210406
AC012213.1	1.35772	5.74e-06	1.55e-05
AC012213.4	1.50159	1.83e-07	6.21e-07
AC012306.2	0.171487	0.0235934	0.035626
AC012313.2	-0.450475	0.000263129	0.000554101
AC012360.2	0.688768	3.15e-07	1.04e-06
AC012360.3	0.662404	3.29e-10	1.61e-09
AC012467.1	1.70102	5.33e-16	5.64e-15
AC012467.2	0.26044	4.57e-05	0.000107271
AC012510.1	0.469795	0.000375984	0.000772164
AC012513.3	-0.354136	3.03e-05	7.31e-05
AC012615.1	0.524896	9.91e-07	3.01e-06
AC012615.6	0.498715	0.00171376	0.00314962
AC012640.2	0.544909	1.72e-07	5.85e-07
AC012676.5	0.52524	0.00687311	0.0114353
AC013248.2	0.436306	0.00373101	0.00649122
AC013394.1	0.367197	0.00402657	0.00696599
AC013652.1	-0.758327	5.16e-05	0.00012039
AC013726.1	1.53885	4.7e-18	6.49e-17
AC015689.1	1.29155	2.63e-15	2.54e-14
AC015712.1	0.481598	1.42e-05	3.61e-05
AC015712.2	0.904039	6.32e-10	2.98e-09
AC015712.6	0.667004	5.31e-05	0.000123653
AC015813.1	0.797741	9.47e-09	3.84e-08
AC015813.6	0.402082	2.72e-06	7.72e-06
AC015845.2	-1.78312	1.93e-19	3.22e-18
AC015849.3	0.320593	0.0336003	0.0492708
AC015871.3	0.274635	0.0032353	0.00568406
AC015908.2	-0.620127	0.000329574	0.000682556
AC015912.3	1.14463	5.75e-08	2.09e-07
AC015921.1	1.17592	4.03e-09	1.72e-08
AC015922.3	-1.4829	4.07e-26	1.72e-24
AC015922.4	-0.964575	1.34e-17	1.76e-16
AC015982.1	0.369357	0.000912569	0.0017534
AC016027.1	0.487225	1.07e-06	3.22e-06
AC016394.1	0.705295	2.91e-09	1.26e-08
AC016405.3	0.360476	0.00459358	0.00787592
AC016582.3	-1.19735	3.89e-12	2.48e-11
AC016727.1	0.325769	6.46e-06	1.73e-05
AC016737.1	1.45776	9.47e-15	8.59e-14
AC016738.1	0.877978	8.26e-06	2.19e-05
AC016739.1	0.469756	0.00304999	0.00538056
AC016747.1	0.393777	7.04e-05	0.00016105
AC016773.1	1.15187	2.98e-07	9.85e-07
AC016876.2	0.71359	1.84e-08	7.17e-08
AC016885.3	1.25357	2.31e-05	5.67e-05
AC016888.1	0.348016	0.023128	0.0349691
AC016957.2	0.393411	0.000852491	0.00164827
AC017074.1	0.531796	0.0068986	0.0114767
AC017100.1	0.446085	3.39e-06	9.47e-06
AC018413.1	-1.4854	2.21e-21	4.78e-20
AC018521.5	-0.248743	0.00810894	0.0133183
AC018521.6	-0.915192	7.91e-17	9.34e-16
AC018628.1	0.347543	0.00138032	0.00257742
AC018629.1	-2.12717	5.54e-16	5.85e-15
AC018638.1	0.417915	0.000144553	0.00031633
AC018638.5	0.371029	0.000258743	0.000545676
AC018638.6	1.02341	7.91e-09	3.24e-08
AC018638.7	0.682721	2.19e-05	5.42e-05
AC018645.2	-0.473673	3.96e-07	1.28e-06
AC018645.3	-0.56036	7.38e-10	3.45e-09
AC018653.3	0.324711	0.0225991	0.0342509
AC018665.1	1.00811	1.44e-07	4.95e-07
AC018690.1	0.272737	0.0111419	0.0178899
AC018738.1	0.496725	0.00173295	0.00318267
AC018754.1	0.626962	3.63e-05	8.65e-05
AC018755.3	1.35737	7.87e-14	6.28e-13
AC018809.2	0.264414	0.000206074	0.000440863
AC018904.1	0.399588	0.000102191	0.000228264
AC018926.2	1.05545	6.63e-06	1.78e-05
AC019069.1	1.38744	1.08e-17	1.44e-16
AC019080.1	-0.942855	5.09e-15	4.77e-14
AC019131.2	-0.477113	2.23e-06	6.4e-06
AC019197.1	1.09104	7.2e-08	2.58e-07
AC019205.2	-0.600834	5.13e-12	3.22e-11
AC019205.3	0.678083	4.05e-06	1.12e-05
AC019257.1	0.813562	0.000221673	0.000471925
AC020558.2	0.610057	2.66e-05	6.48e-05
AC020633.1	1.47515	6.53e-16	6.82e-15
AC020656.2	2.1648	8.81e-11	4.67e-10
AC020659.1	-0.732218	0.00277871	0.00493078
AC020663.2	1.81657	1.5e-10	7.68e-10
AC020765.2	0.831595	1.3e-07	4.49e-07
AC020898.1	-0.26313	0.025119	0.0377225
AC020907.1	0.46033	0.0101009	0.0163395
AC020910.4	0.46594	2.64e-05	6.44e-05
AC020915.1	0.396011	1.01e-10	5.3e-10
AC020917.4	0.711844	1.36e-07	4.69e-07
AC020978.5	1.31698	3.44e-17	4.27e-16
AC021016.2	-0.57189	5.73e-13	4.06e-12
AC021054.1	-0.426254	6.83e-07	2.12e-06
AC021078.1	0.713665	3.81e-11	2.13e-10
AC021087.3	0.412916	9.62e-05	0.000215641
AC021683.1	-1.35412	1.44e-10	7.39e-10
AC021683.2	-1.32029	2.75e-10	1.36e-09
AC022007.1	0.371271	6.96e-05	0.000159261
AC022034.2	-1.24098	4.25e-11	2.36e-10
AC022148.1	1.27955	2.97e-05	7.19e-05
AC022150.4	-0.630317	6.71e-06	1.8e-05
AC022167.2	0.789474	3.43e-15	3.28e-14
AC022306.2	0.213955	0.0319708	0.047095
AC022364.1	-0.483388	7.27e-10	3.4e-09
AC022387.1	2.08364	1.14e-14	1.02e-13
AC022400.7	0.437698	0.000736138	0.00144039
AC022400.8	0.533272	1.68e-10	8.57e-10
AC022413.1	0.281409	0.0253321	0.038024
AC022415.1	0.304934	0.00035293	0.000727902
AC022509.3	-0.536383	0.00199867	0.0036366
AC022613.2	0.412441	0.000305403	0.000636072
AC022893.1	-1.27646	7.98e-24	2.39e-22
AC022966.1	0.727803	1.16e-06	3.48e-06
AC023024.1	1.00353	6.15e-16	6.44e-15
AC023024.2	1.46255	6.69e-22	1.54e-20
AC023157.3	-0.234519	0.00189955	0.00346996
AC023310.4	1.77171	0.000642107	0.00126838
AC023509.3	0.878909	4.23e-07	1.36e-06
AC023509.4	0.504169	1.31e-05	3.36e-05
AC023632.6	-0.427203	7.73e-07	2.38e-06
AC023818.2	0.486284	0.0011403	0.00215788
AC024060.1	1.10175	5.28e-13	3.76e-12
AC024075.1	-0.572086	0.00028568	0.00059824
AC024075.2	0.190897	0.01567	0.0244747
AC024075.3	-0.233696	0.0242557	0.0365094
AC024293.1	0.427815	0.000616733	0.0012218
AC024361.1	0.966566	2.71e-09	1.18e-08
AC024560.2	0.924164	3.85e-07	1.25e-06
AC024896.1	-0.60826	1.42e-12	9.53e-12
AC024940.2	0.492831	0.000565835	0.0011269
AC025034.1	0.317024	0.0221357	0.0336149
AC025165.1	-0.46347	0.00694015	0.0115417
AC025165.5	0.191616	0.0190137	0.029206
AC025171.4	0.683776	4.66e-05	0.000109366
AC025181.2	0.47632	1.29e-10	6.66e-10
AC025183.1	1.83904	2e-13	1.51e-12
AC025265.1	1.19411	2.09e-10	1.05e-09
AC025271.4	0.3626	0.00848083	0.0138944
AC025449.1	0.357025	0.000484291	0.000975889
AC025580.1	0.759846	0.0074808	0.0123616
AC025580.2	1.22341	5.05e-14	4.13e-13
AC025682.1	0.260315	0.00212071	0.00383819
AC026191.1	0.331434	0.00819294	0.0134491
AC026250.1	0.589571	2.63e-08	1e-07
AC026271.4	-0.275933	0.00319183	0.00561197
AC026356.1	1.95369	1.42e-20	2.74e-19
AC026356.2	2.02637	2.53e-22	6.19e-21
AC026362.1	0.732298	8.24e-10	3.82e-09
AC026366.1	1.09346	2.32e-13	1.73e-12
AC026401.3	-0.40581	2.46e-05	6.02e-05
AC026403.1	0.77279	0.000400953	0.000819897
AC026471.1	0.27968	2.4e-05	5.89e-05
AC026471.4	0.669391	7.42e-11	3.99e-10
AC026691.1	-0.361074	5.03e-05	0.000117571
AC026740.1	1.01994	1.06e-10	5.54e-10
AC026748.1	0.581202	1.22e-05	3.15e-05
AC026765.2	-0.710141	6.83e-05	0.000156514
AC026803.2	0.383812	0.000727594	0.00142579
AC026877.1	-0.833942	4.02e-11	2.24e-10
AC027031.2	-1.16548	1.84e-14	1.61e-13
AC027097.1	0.275842	0.00055522	0.00110672
AC027228.2	1.13848	2.04e-08	7.88e-08
AC027237.3	-0.431084	0.00487799	0.00833487
AC027307.2	0.209072	0.0185631	0.0285877
AC027307.3	-0.635075	7.85e-11	4.2e-10
AC027309.2	0.42689	0.00138831	0.00259129
AC027601.1	0.467668	0.00150924	0.00280026
AC027644.3	0.347806	0.00975339	0.0158343
AC027682.6	-0.319129	0.0150194	0.0235315
AC027801.1	0.962033	1.01e-07	3.56e-07
AC036108.3	-1.48074	4.37e-24	1.37e-22
AC036176.1	-0.26291	0.00909944	0.0148406
AC036214.2	0.501539	7.24e-08	2.6e-07
AC037459.3	-0.49142	2.39e-06	6.83e-06
AC040162.1	0.511863	0.00016768	0.000363743
AC040162.3	0.425432	0.00130769	0.00245129
AC040169.1	0.705815	6.37e-05	0.000146676
AC040977.1	0.46715	5.81e-05	0.000134343
AC044787.1	0.465881	0.000858506	0.00165886
AC048341.2	0.483889	3.3e-05	7.93e-05
AC048341.3	1.41078	1.32e-11	7.82e-11
AC053503.4	-0.967559	2.89e-06	8.16e-06
AC053503.6	-1.617	1.3e-14	1.15e-13
AC053527.1	0.305014	0.000764765	0.00149322
AC055713.1	0.784535	5.89e-11	3.22e-10
AC055720.2	0.498118	9.75e-05	0.000218373
AC055822.1	0.665363	1.33e-05	3.41e-05
AC060766.1	-1.19341	3.98e-16	4.28e-15
AC060766.7	-1.05255	3.28e-14	2.77e-13
AC060780.1	0.186231	0.0334563	0.0490753
AC061975.7	-1.30072	2.34e-20	4.41e-19
AC062017.1	0.448317	0.00666031	0.0111003
AC064807.1	0.304858	0.000622044	0.00123126
AC064807.4	0.839713	3.15e-08	1.19e-07
AC064836.3	0.292987	0.00589436	0.00990347
AC064875.1	0.749366	0.0303454	0.0448945
AC067750.1	-0.235676	0.00319231	0.00561228
AC067838.1	-0.47079	0.000203285	0.000435394
AC067852.2	0.134634	0.0265263	0.0396292
AC067930.6	0.616613	3.26e-05	7.84e-05
AC067931.2	0.259629	0.00548455	0.00927411
AC068152.1	-0.222931	0.000551383	0.00109966
AC068282.1	0.313708	0.0265866	0.0397129
AC068338.2	0.246646	0.00283045	0.00501389
AC068580.3	0.267073	0.0205952	0.0314413
AC068700.1	-0.540363	2.81e-05	6.83e-05
AC068888.1	0.291162	0.000167454	0.000363296
AC068987.4	0.330262	0.0224767	0.034085
AC069224.1	-0.199563	0.0339297	0.0497104
AC069228.1	2.84056	4.94e-07	1.57e-06
AC069281.2	0.499532	4.45e-05	0.000104577
AC069282.1	0.301167	0.018402	0.028368
AC069307.1	0.789973	3.88e-07	1.26e-06
AC069544.1	0.799974	6.12e-09	2.55e-08
AC069547.1	0.58346	5.52e-08	2.01e-07
AC072052.1	0.35266	0.00388362	0.00673449
AC073046.1	0.709434	2.95e-05	7.13e-05
AC073073.2	0.22791	0.00234637	0.00421556
AC073133.1	2.31185	3.35e-11	1.88e-10
AC073133.2	2.03592	3.08e-10	1.51e-09
AC073195.1	0.894078	6.19e-09	2.57e-08
AC073335.2	0.945315	3.81e-12	2.43e-11
AC073343.1	-1.25675	4.39e-29	2.82e-27
AC073508.3	-0.178283	0.00546479	0.0092424
AC073525.1	1.60735	8.41e-05	0.000190158
AC073548.1	0.807795	2.09e-07	7.03e-07
AC073611.1	0.875136	1.07e-11	6.4e-11
AC073621.1	0.495361	0.00438936	0.00755037
AC073861.1	0.420121	0.000589865	0.00117058
AC073869.1	0.369038	0.000290353	0.000607266
AC073896.2	-0.27182	0.000586683	0.00116477
AC073957.3	0.387312	0.0212693	0.0323899
AC074033.1	0.265303	0.0250943	0.0376885
AC074117.1	0.701587	3.86e-15	3.67e-14
AC074212.1	1.24768	4.71e-12	2.97e-11
AC078778.1	1.16952	5.54e-09	2.32e-08
AC078814.1	0.536548	1.79e-06	5.2e-06
AC078846.1	0.608351	1.05e-10	5.52e-10
AC078864.1	1.5326	7.82e-16	8.09e-15
AC078993.1	1.22129	8.94e-05	0.000201252
AC079089.1	1.04728	3.72e-09	1.59e-08
AC079174.2	0.647754	1.95e-06	5.64e-06
AC079250.1	0.551013	9.69e-05	0.00021714
AC079315.1	0.42877	0.000878023	0.00169244
AC079328.2	0.942058	1.02e-07	3.58e-07
AC079807.2	0.369164	3.8e-06	1.05e-05
AC079880.1	0.432898	5.82e-07	1.83e-06
AC079922.1	0.390591	0.00318107	0.00559573
AC080013.1	-1.08894	1.12e-20	2.2e-19
AC080013.4	-0.28414	0.00645839	0.0107893
AC080038.1	-0.652959	2.53e-05	6.2e-05
AC080080.1	0.772145	4.68e-09	1.98e-08
AC080112.2	-0.462104	2.46e-09	1.07e-08
AC083798.2	0.511652	1.76e-07	5.99e-07
AC083799.1	0.283126	0.00269418	0.00479463
AC083843.2	0.770089	8.32e-07	2.55e-06
AC083843.3	0.889955	1.05e-05	2.73e-05
AC083880.1	0.574721	1.77e-05	4.45e-05
AC083899.1	0.152609	0.0233657	0.0353053
AC083923.2	0.821965	2.3e-12	1.51e-11
AC083964.2	0.61826	6.74e-05	0.000154774
AC084018.1	1.35755	9.16e-12	5.55e-11
AC084018.2	0.766264	9.85e-06	2.58e-05
AC084125.2	1.25562	2.22e-09	9.77e-09
AC084337.1	-0.245087	0.00190218	0.00347442
AC084824.4	0.221564	0.0143791	0.0226226
AC084880.1	-1.66236	4.87e-30	3.71e-28
AC087289.2	0.674153	1.04e-06	3.16e-06
AC087388.1	0.901928	5.82e-09	2.43e-08
AC087481.3	0.394617	8.7e-07	2.66e-06
AC087491.1	0.97276	4.18e-07	1.35e-06
AC087499.1	-1.84048	5.43e-30	4.03e-28
AC087741.1	1.5386	1.51e-13	1.15e-12
AC087741.2	0.356371	0.00717814	0.0118988
AC087752.3	0.546036	2.84e-06	8.03e-06
AC090114.1	0.299247	0.0212172	0.0323213
AC090114.2	0.193153	0.0104647	0.0168762
AC090515.2	0.406871	1.41e-05	3.6e-05
AC090517.2	0.661995	2.17e-08	8.37e-08
AC090527.3	0.563627	0.00492792	0.00841082
AC090559.1	-0.717017	6.3e-06	1.7e-05
AC090587.1	0.357188	0.00238685	0.0042841
AC090589.3	0.414893	0.00129256	0.00242461
AC090616.7	0.470289	2.28e-05	5.62e-05
AC090617.6	-0.492541	3.2e-08	1.21e-07
AC090772.4	0.403574	0.00116619	0.00220303
AC090877.2	1.02956	0.0180834	0.0279096
AC090970.3	0.769749	3.31e-05	7.96e-05
AC091153.1	0.404933	0.000807611	0.00156874
AC091179.2	1.16927	5.48e-05	0.000127316
AC091230.1	1.19919	0.000425392	0.000865149
AC091390.4	0.589228	2.6e-05	6.34e-05
AC091544.2	1.30559	1.88e-05	4.7e-05
AC091544.3	0.432986	0.00869599	0.0142255
AC091544.5	1.73717	2.34e-14	2.02e-13
AC091563.1	-0.497018	2.05e-09	9.04e-09
AC091825.1	-0.207893	0.00509917	0.00867099
AC092111.1	-1.03759	8.18e-16	8.42e-15
AC092123.1	0.550806	0.000288696	0.000603938
AC092123.2	0.915587	3.17e-12	2.04e-11
AC092164.1	0.397492	0.0153363	0.0240055
AC092171.2	0.572546	3.66e-07	1.19e-06
AC092171.4	1.54355	1.56e-11	9.19e-11
AC092279.1	0.361557	0.000897902	0.00172774
AC092279.2	0.644366	1.68e-05	4.24e-05
AC092295.2	0.485456	8.47e-10	3.93e-09
AC092368.3	0.287979	0.00881594	0.0144153
AC092376.2	-1.71586	5.98e-29	3.73e-27
AC092535.4	2.79664	2.19e-11	1.26e-10
AC092611.3	0.643126	2.64e-13	1.96e-12
AC092636.1	0.229755	0.0187674	0.0288782
AC092687.3	0.652951	6.76e-07	2.1e-06
AC092691.1	-0.943074	0.000288435	0.00060353
AC092718.2	1.33241	9.26e-12	5.61e-11
AC092718.4	1.50492	2.35e-10	1.18e-09
AC092747.4	-0.304806	1.24e-06	3.7e-06
AC092803.2	0.364914	0.00156828	0.00290018
AC092809.4	0.980599	4.13e-08	1.53e-07
AC092910.3	0.378934	0.00204307	0.00370969
AC093001.1	1.43512	0.000391429	0.000801472
AC093010.3	-0.241182	0.00410346	0.00708968
AC093157.1	0.344122	1.27e-05	3.26e-05
AC093227.1	0.212186	0.00624363	0.0104522
AC093249.6	0.618273	6.92e-07	2.15e-06
AC093278.2	-0.456759	0.000112165	0.000249244
AC093297.2	-1.04908	3.83e-24	1.21e-22
AC093297.3	0.201398	0.00269863	0.00480208
AC093323.1	0.315865	2.76e-05	6.71e-05
AC093525.8	0.479644	0.00579063	0.00974518
AC093535.2	-0.399538	1.7e-05	4.27e-05
AC093620.1	0.810774	8.14e-09	3.33e-08
AC093627.4	-0.863151	2.9e-14	2.46e-13
AC093642.2	1.07146	5.59e-09	2.34e-08
AC093673.1	-0.392856	0.000134735	0.000296007
AC093677.2	0.621278	4.39e-08	1.62e-07
AC093726.2	0.254976	0.0199904	0.0305929
AC093752.1	0.278709	0.000130905	0.000288038
AC093788.1	1.1384	8.56e-11	4.55e-10
AC093827.3	0.277473	0.0262612	0.039265
AC093901.1	0.633518	0.00211007	0.00382006
AC093908.1	-1.24403	5.2e-19	8.18e-18
AC095057.3	0.453278	0.00128068	0.00240355
AC096536.3	1.11511	2.39e-12	1.56e-11
AC096540.1	1.08331	1.64e-16	1.85e-15
AC096642.1	0.810755	2.02e-06	5.85e-06
AC096745.2	-1.45934	7.11e-19	1.09e-17
AC096887.2	0.242526	0.0256955	0.038513
AC096921.2	-0.455363	0.000273929	0.000575594
AC096992.2	0.671084	8.12e-16	8.37e-15
AC097103.2	0.241268	0.000578739	0.00115024
AC097359.2	0.240872	0.0103343	0.0166833
AC097376.2	0.166464	0.0126378	0.0200906
AC097468.1	1.45301	1.58e-17	2.05e-16
AC097468.3	0.62335	7.36e-10	3.44e-09
AC097478.1	0.668077	0.00231633	0.00416564
AC097534.2	-0.369638	1.72e-05	4.33e-05
AC097634.1	1.49242	4.61e-16	4.92e-15
AC098484.1	-0.268309	0.000157123	0.000342172
AC098583.1	0.343372	0.00211434	0.00382704
AC098614.1	-0.692318	1.87e-13	1.41e-12
AC098679.1	0.950742	9.27e-09	3.76e-08
AC098934.1	1.18599	4.82e-18	6.64e-17
AC098934.2	0.859145	2.14e-11	1.23e-10
AC099336.2	-0.351853	0.00276698	0.00491232
AC099518.1	1.28709	1.55e-11	9.13e-11
AC099676.1	1.08477	1.29e-21	2.88e-20
AC099778.1	0.291557	0.00477721	0.00817252
AC100803.2	-0.618487	9.24e-06	2.43e-05
AC100803.3	1.84594	8.91e-11	4.72e-10
AC100826.1	2.23043	3.12e-07	1.03e-06
AC100861.1	0.254963	0.0262544	0.039258
AC102945.2	-0.994438	7.62e-11	4.09e-10
AC102953.2	0.280019	0.0138539	0.0218559
AC103691.1	1.42027	4.74e-13	3.39e-12
AC103740.1	-0.868906	3.09e-06	8.71e-06
AC103760.1	1.02571	1.02e-10	5.35e-10
AC103957.2	0.478418	0.0258501	0.0387194
AC104083.1	0.803115	3.57e-11	2e-10
AC104109.2	0.260904	0.00363186	0.00633008
AC104113.1	0.440045	0.000390099	0.000799193
AC104170.1	1.74691	3.32e-23	9.3e-22
AC104365.1	1.45987	0.00070627	0.00138577
AC104447.1	-0.406357	0.0138575	0.0218598
AC104532.2	0.555619	0.000271145	0.00057007
AC104581.1	-0.295409	4.2e-06	1.16e-05
AC104581.5	0.298279	0.00148098	0.00275366
AC104619.3	-0.321648	0.0139356	0.0219699
AC104667.2	2.52589	1.98e-27	9.68e-26
AC104695.2	-0.572821	3.85e-05	9.13e-05
AC104794.2	-0.459425	4.29e-07	1.38e-06
AC104825.2	0.235342	0.0299287	0.0443389
AC104836.1	-0.68366	3.33e-07	1.09e-06
AC104971.2	0.515692	0.00306856	0.00541021
AC105052.2	0.797779	6.86e-08	2.47e-07
AC105202.1	-0.75207	7.95e-08	2.83e-07
AC105219.1	0.400288	0.00256335	0.00457815
AC105219.4	1.38954	4.08e-17	5.01e-16
AC105285.1	0.958819	6.96e-19	1.07e-17
AC105345.1	0.565918	6.88e-06	1.84e-05
AC105760.2	-0.391979	1.72e-06	5e-06
AC105942.1	-0.971541	2.74e-13	2.03e-12
AC106028.3	1.11877	2.05e-16	2.28e-15
AC106047.1	0.681443	0.000193118	0.000414872
AC106791.1	-0.824316	6.91e-05	0.000158352
AC106795.2	0.699345	0.00102961	0.00196354
AC106820.3	0.870323	6.67e-09	2.76e-08
AC106881.1	-1.40064	9.77e-20	1.71e-18
AC106886.4	0.371568	0.00207457	0.0037617
AC106897.1	1.2781	5.95e-11	3.25e-10
AC107067.1	0.63373	0.00124161	0.00233616
AC107068.1	0.164528	0.0302162	0.0447141
AC107375.1	0.299733	0.00173867	0.00319253
AC107464.3	-0.810153	7.82e-06	2.08e-05
AC107956.1	1.09081	2.13e-08	8.21e-08
AC107959.1	-1.09252	4.73e-21	9.74e-20
AC107983.1	0.407722	0.00991731	0.0160693
AC108062.1	0.773081	1.07e-06	3.22e-06
AC108134.1	0.88819	5.37e-10	2.55e-09
AC108134.4	0.843965	6.9e-09	2.85e-08
AC108471.2	0.684254	8.08e-10	3.76e-09
AC108673.2	1.2073	4.49e-11	2.48e-10
AC108860.2	0.950476	9.61e-14	7.56e-13
AC109322.1	0.648136	7.54e-08	2.7e-07
AC109326.1	0.988583	1.9e-05	4.73e-05
AC109449.1	0.564417	5.03e-06	1.37e-05
AC109460.2	0.522215	0.00429773	0.0074059
AC109460.3	0.576282	0.00013843	0.00030375
AC109587.1	-0.336366	1.22e-05	3.15e-05
AC110079.1	-0.385188	0.0157621	0.0245968
AC110285.1	0.714502	7.67e-07	2.37e-06
AC110285.2	1.13935	7.72e-07	2.38e-06
AC110285.7	2.31219	4.17e-17	5.11e-16
AC112220.3	0.384612	3.61e-05	8.62e-05
AC112220.4	0.229673	0.000804662	0.00156318
AC112236.2	0.717456	3.16e-11	1.78e-10
AC112484.1	0.476859	0.000488737	0.000984096
AC112484.2	0.569114	9.19e-05	0.000206677
AC112484.4	1.06828	1.7e-08	6.66e-08
AC112491.1	0.921951	8.27e-10	3.84e-09
AC112497.1	0.197187	0.0256056	0.0383845
AC112907.3	0.283599	0.0263286	0.0393499
AC114271.1	0.364913	8.7e-06	2.3e-05
AC114284.1	1.76031	2.89e-09	1.25e-08
AC115223.1	0.625128	4.6e-10	2.21e-09
AC115284.2	-1.33622	2.53e-16	2.78e-15
AC115618.3	0.64056	1.77e-10	9e-10
AC116312.1	1.40498	3.88e-11	2.16e-10
AC116407.1	0.575986	1.75e-05	4.38e-05
AC116533.1	0.585205	1.48e-05	3.77e-05
AC116614.1	2.15231	2.6e-09	1.13e-08
AC117498.2	1.28382	1.18e-12	8.03e-12
AC118344.2	0.459989	0.000207984	0.000444632
AC118553.1	0.321051	0.000813707	0.00157925
AC120036.5	-0.573699	2.79e-05	6.77e-05
AC120049.1	-0.456128	1.55e-06	4.55e-06
AC120053.1	0.456525	1.99e-06	5.77e-06
AC120114.1	-0.31953	0.0216499	0.0329152
AC120114.2	0.336745	1.6e-06	4.7e-06
AC120114.4	0.903448	4e-09	1.71e-08
AC122688.3	0.881607	1.27e-10	6.56e-10
AC122713.2	-0.735948	0.00109171	0.00207252
AC123912.4	-1.16179	2.53e-10	1.26e-09
AC124045.1	0.392831	3.85e-07	1.25e-06
AC124067.4	-0.46578	0.031087	0.0458884
AC124242.1	-0.340481	0.000659759	0.0013013
AC124248.1	-1.60231	6.77e-17	8.1e-16
AC124312.5	-0.521606	0.000873721	0.00168508
AC124798.1	0.649439	3.39e-05	8.14e-05
AC124944.1	1.62584	5.58e-13	3.96e-12
AC124944.3	1.0438	5.82e-10	2.76e-09
AC125232.1	0.213157	0.0266227	0.0397599
AC125257.1	0.267072	7.65e-06	2.04e-05
AC125494.2	0.278851	0.0281045	0.0417973
AC126544.1	0.251476	0.0136359	0.0215397
AC126603.1	1.13515	3.69e-06	1.03e-05
AC126768.2	-0.690484	0.000246893	0.00052242
AC127024.5	0.250519	0.0160174	0.024972
AC127070.1	0.362163	0.00306651	0.0054071
AC127070.2	0.55945	0.000297201	0.000620321
AC128688.2	0.497495	0.00246035	0.00440873
AC129492.1	0.614619	0.0104825	0.0169034
AC129492.2	1.30329	5.14e-09	2.16e-08
AC129492.6	1.48454	4.21e-07	1.36e-06
AC129507.1	-0.337774	0.0276248	0.0411436
AC130371.2	-0.926239	2.26e-09	9.94e-09
AC130456.2	1.49906	3.75e-13	2.72e-12
AC130650.2	0.657535	4.42e-06	1.22e-05
AC130689.1	-0.466791	2.05e-06	5.91e-06
AC131097.2	-1.37669	6.03e-10	2.85e-09
AC131212.3	0.98757	1.86e-10	9.44e-10
AC131235.1	0.405247	0.00159773	0.00294901
AC131235.3	0.526357	4.31e-07	1.38e-06
AC132192.2	1.36589	9.8e-12	5.92e-11
AC132219.2	0.214307	0.0321262	0.0473088
AC132812.1	0.807615	8.18e-09	3.35e-08
AC132872.1	0.251588	0.0164578	0.0255829
AC132872.3	0.920813	1.22e-07	4.25e-07
AC132872.4	0.622305	0.00272819	0.00484999
AC133065.4	0.222504	0.014871	0.0233188
AC133065.6	0.297372	0.0118844	0.0189862
AC133552.6	0.431983	0.00310972	0.00547962
AC133785.1	1.60269	2.03e-09	8.97e-09
AC133794.1	1.43617	9.79e-11	5.15e-10
AC134043.2	-0.579077	3.54e-05	8.46e-05
AC134682.1	0.721794	3.36e-05	8.07e-05
AC135012.3	-0.929064	2.02e-05	5.03e-05
AC135048.4	0.875109	8.17e-10	3.79e-09
AC135178.3	0.216111	0.0176295	0.0272662
AC135178.5	0.713041	4.7e-08	1.73e-07
AC135506.1	-0.307068	0.00150035	0.00278545
AC136475.1	-0.788804	2.52e-07	8.41e-07
AC136475.2	-0.565916	1e-05	2.62e-05
AC136628.3	-0.910535	1.12e-10	5.84e-10
AC136632.1	0.342435	0.00390299	0.00676583
AC137723.1	0.562111	0.000784074	0.00152737
AC137767.1	0.698104	1.67e-06	4.87e-06
AC137932.3	0.408975	0.00431441	0.00743186
AC138028.4	0.879025	2.3e-08	8.83e-08
AC138123.1	0.798413	6.11e-07	1.92e-06
AC138207.2	-0.384762	0.000511614	0.00102713
AC138207.3	0.351751	0.00807732	0.0132723
AC138207.4	0.308346	0.000339865	0.000702291
AC138392.1	-0.829291	5.71e-06	1.55e-05
AC138393.1	0.405465	0.000245517	0.000519625
AC138409.2	0.816411	3.49e-07	1.14e-06
AC138470.1	0.677947	4.14e-10	2e-09
AC138696.2	0.859766	5.44e-07	1.72e-06
AC138904.1	1.76471	9.61e-18	1.29e-16
AC139149.1	0.614339	8.55e-06	2.26e-05
AC139783.1	4.07178	4.16e-23	1.14e-21
AC139795.1	-0.858519	5.12e-09	2.16e-08
AC139795.3	0.397972	0.00212138	0.00383903
AC139887.2	0.36318	0.000188183	0.000404885
AC141928.1	-0.929106	4.29e-07	1.38e-06
AC141930.1	2.71295	1.08e-13	8.44e-13
AC144450.1	2.79178	4.73e-13	3.39e-12
AC144530.1	0.700545	1.07e-07	3.73e-07
AC144831.1	-0.925218	1.18e-11	7.07e-11
AC145098.2	-0.843923	1.21e-08	4.82e-08
AC145207.5	0.472002	6.35e-08	2.3e-07
AC145207.9	1.53242	2.89e-16	3.16e-15
AC145285.2	0.309422	0.000418468	0.00085295
AC145285.7	1.01614	5.75e-12	3.57e-11
AC147067.1	0.559071	0.000179653	0.000387799
AC147067.2	1.73399	1.56e-07	5.34e-07
AC156455.1	-0.770293	2.04e-09	9e-09
AC232271.1	0.700896	2.64e-07	8.78e-07
AC239868.2	1.24874	4.65e-14	3.83e-13
AC241585.1	-0.724683	2.37e-10	1.19e-09
AC241585.2	0.454848	8.28e-07	2.54e-06
AC241585.3	0.707511	5.27e-07	1.67e-06
AC241952.1	-0.318727	0.0147876	0.0231999
AC243964.3	0.67432	1.66e-13	1.26e-12
AC244197.2	1.02588	2.74e-05	6.66e-05
AC244197.3	0.567972	0.00448966	0.00771425
AC244517.1	0.831691	0.000794775	0.00154528
AC245033.3	0.608057	0.0209171	0.0318879
AC245041.2	-0.966768	1.96e-08	7.61e-08
AC245052.4	0.926826	1.33e-11	7.85e-11
AC245060.5	0.986605	1.82e-11	1.06e-10
AC245060.6	0.681254	3.5e-06	9.76e-06
AC245100.2	1.34501	8.79e-10	4.06e-09
AC245100.4	0.419715	1.46e-05	3.73e-05
AC245100.8	0.486034	8.91e-06	2.35e-05
AC245140.2	0.805282	3.76e-13	2.72e-12
AC245297.1	-1.03313	5.32e-07	1.68e-06
AC245369.3	0.874215	0.0230761	0.0348934
AC245884.8	1.29067	2.84e-11	1.61e-10
AC246787.1	0.625038	1.72e-05	4.32e-05
AC253536.6	0.905202	1.17e-07	4.09e-07
AC254629.1	1.06843	0.00781244	0.0128715
AC254633.1	-0.940907	4.8e-09	2.03e-08
ACAA2	-0.939129	3.02e-18	4.27e-17
ACAD9	0.177596	8.71e-05	0.000196422
ACADM	-0.193534	0.0105174	0.0169566
ACAP3	0.284037	0.00276363	0.00490684
ACBD3-AS1	0.436326	0.0021545	0.00389513
ACBD6	0.252915	7.69e-06	2.05e-05
ACER1	-1.09871	4.92e-08	1.8e-07
ACER2	-0.473968	0.0114412	0.0183369
ACOT1	-0.274802	0.0164348	0.0255513
ACOT13	-0.114075	0.0259355	0.0388315
ACOT4	-0.244908	0.024032	0.0362073
ACOT8	0.418547	3.03e-08	1.15e-07
ACOXL	0.438431	0.017477	0.0270462
ACOXL-AS1	0.541988	1.49e-05	3.8e-05
ACP2	0.298823	8.28e-05	0.000187283
ACP4	1.51583	1.42e-14	1.25e-13
ACP6	0.601601	1.76e-13	1.34e-12
ACRBP	0.572832	2.19e-08	8.44e-08
ACRV1	1.02944	1.24e-05	3.2e-05
ACSF2	-1.53982	8.88e-28	4.57e-26
ACSL3	0.419035	0.000583396	0.00115899
ACSL4	-1.19484	6.24e-26	2.55e-24
ACSM1	2.64055	5.34e-10	2.54e-09
ACTA2-AS1	-1.13911	9.79e-13	6.73e-12
ACTG1P17	0.879341	2.61e-09	1.14e-08
ACTG2	-1.77514	1.96e-12	1.3e-11
ACTR10	-0.13807	0.000788267	0.00153408
ACTR2	-0.156156	0.017762	0.0274573
ACVR1	-0.176838	0.00607437	0.0101892
ACVR2B	0.314504	0.000101827	0.000227533
ACVR2B-AS1	0.235353	0.00660717	0.0110197
ACY1	0.836659	9.75e-16	9.92e-15
ACYP1	0.211179	0.0142679	0.0224649
ADA2	-0.917761	4.18e-12	2.65e-11
ADAM33	-0.897522	4.13e-09	1.76e-08
ADAMTS9-AS1	-2.40843	5.53e-38	1.57e-35
ADAMTS9-AS2	-1.74762	5.2e-32	5.02e-30
ADAT1	-0.196629	0.00721664	0.0119529
ADAT2	0.834751	1.38e-14	1.22e-13
ADAT3	0.560489	7.29e-05	0.000166328
ADCK1	0.356182	3.43e-07	1.12e-06
ADCY10P1	0.548653	9.23e-05	0.000207526
ADCY3	-0.708985	2.78e-13	2.05e-12
ADD1	-0.320133	4.72e-16	5.04e-15
ADIRF-AS1	-0.929815	3.95e-09	1.69e-08
ADM2	1.30685	9.61e-17	1.12e-15
ADNP-AS1	0.250636	0.000621165	0.00122978
ADO	0.163701	0.000264365	0.000556414
ADORA2B	-1.08889	1.73e-11	1.01e-10
ADPRHL2	0.172406	0.00282846	0.00501084
ADRB1	1.62779	4.11e-19	6.55e-18
ADRM1	0.220982	0.000788876	0.00153494
AF001548.1	-1.47447	1.13e-14	1.01e-13
AF001548.2	-0.628777	3.77e-11	2.11e-10
AF111167.2	-1.24967	5.89e-26	2.42e-24
AF117829.1	0.708276	6.09e-11	3.32e-10
AF127577.4	0.288244	0.0028526	0.00505119
AF131215.5	-0.294617	0.0302155	0.0447141
AF131216.3	-0.84539	5.33e-06	1.45e-05
AF165147.1	-1.82358	6.07e-24	1.86e-22
AF186192.2	-1.07604	1.11e-09	5.07e-09
AF201337.1	-0.804657	5.01e-10	2.39e-09
AF274858.3	0.423716	0.00163153	0.00300838
AFAP1L2	-1.55422	3.98e-37	8.94e-35
AFDN-AS1	0.862618	6.81e-11	3.68e-10
AFF4	-0.239838	0.00591286	0.00993275
AFG3L1P	0.260675	0.00261214	0.00465762
AFMID	0.527002	8.91e-10	4.11e-09
AFTPH	0.143934	0.0112755	0.0180856
AGAP1	0.332788	2.19e-05	5.42e-05
AGAP14	0.509812	0.0111794	0.0179424
AGAP7P	0.639967	0.00152425	0.00282585
AGBL3	0.31004	0.000264077	0.000555907
AGFG2	0.27219	0.00193286	0.00352557
AGMAT	1.14415	2.82e-10	1.39e-09
AGPAT1	-0.243457	6.25e-06	1.68e-05
AHCTF1	-0.134169	0.0294521	0.0436816
AHSA2	0.660602	1.68e-06	4.91e-06
AIFM1	0.49683	1.63e-16	1.84e-15
AIG1	0.122134	0.0203042	0.0310177
AIMP2	0.436736	5.41e-10	2.57e-09
AK3	-0.228749	1.74e-05	4.37e-05
AK4	0.234082	0.0284278	0.0422508
AKAP2	-1.05237	2.32e-06	6.64e-06
AKIP1	-0.281537	1.43e-09	6.43e-09
AKIRIN1	-0.335903	1.02e-06	3.08e-06
AKR1C2	-1.31272	1e-13	7.89e-13
AKR7A3	0.590294	0.000140565	0.000308116
AKTIP	-0.43829	8.36e-17	9.81e-16
AL008721.2	0.351008	0.00766746	0.0126451
AL008723.3	1.25987	0.00107862	0.00204958
AL008729.1	0.543301	5.19e-06	1.41e-05
AL009174.1	0.628897	6.84e-05	0.000156808
AL020996.1	0.235931	0.00176827	0.00324462
AL021328.1	0.77243	2.32e-06	6.64e-06
AL021368.2	-0.262928	0.00482895	0.00825491
AL021453.1	0.202873	0.00416252	0.00718364
AL021707.3	0.510755	0.000883283	0.00170121
AL021707.6	0.951227	1.53e-06	4.5e-06
AL021807.1	0.748572	1.82e-05	4.55e-05
AL022068.1	-1.50448	1.95e-13	1.47e-12
AL022311.1	0.627606	2.17e-12	1.43e-11
AL022322.1	1.53009	1.16e-13	9.02e-13
AL022323.1	-0.881901	8.94e-12	5.43e-11
AL022328.1	0.344739	0.00214941	0.00388709
AL022328.2	0.754176	9.53e-09	3.86e-08
AL022328.3	0.673013	7.22e-08	2.59e-07
AL022328.4	0.347695	0.0142721	0.0224695
AL023284.4	0.576378	4.38e-05	0.000102934
AL024498.1	0.348821	0.00122526	0.00230705
AL024507.2	0.634067	2.85e-09	1.23e-08
AL024508.2	0.870829	1.58e-12	1.06e-11
AL031009.1	1.33156	3.02e-13	2.22e-12
AL031058.1	0.292664	0.0107488	0.0172979
AL031123.2	2.3535	7.15e-33	8.39e-31
AL031123.3	1.92426	3.16e-21	6.72e-20
AL031186.1	1.09861	8.59e-12	5.22e-11
AL031282.1	0.521702	0.00139847	0.00260893
AL031282.2	0.315272	0.0201698	0.0308348
AL031587.5	-1.03779	6.16e-34	8.23e-32
AL031587.6	-0.759908	5.48e-22	1.28e-20
AL031666.1	-0.320823	0.0199675	0.0305616
AL031673.1	0.437383	8.63e-05	0.000194731
AL031714.1	0.656407	1.07e-05	2.78e-05
AL031727.1	0.931	5.27e-08	1.93e-07
AL031775.1	0.376633	7.27e-05	0.000165826
AL031775.2	0.304198	0.000479589	0.000966838
AL031777.1	1.48723	7.13e-08	2.56e-07
AL031963.3	0.467718	0.00261152	0.00465696
AL031985.3	1.13964	1.29e-29	8.98e-28
AL032819.2	1.89836	6.59e-18	8.95e-17
AL034345.2	1.98867	0.000218619	0.000466071
AL034549.2	0.232112	0.0101399	0.0163983
AL035252.3	0.695997	1.7e-09	7.57e-09
AL035413.2	-0.42081	0.00436204	0.00750827
AL035458.1	-0.387965	0.00586744	0.00986005
AL035530.2	-0.298174	0.000304276	0.00063394
AL035587.1	0.160192	0.0114062	0.0182873
AL035701.1	-0.312087	0.0156705	0.0244747
AL049555.1	-2.28349	9.25e-26	3.7e-24
AL049776.1	0.373851	2.65e-06	7.53e-06
AL049796.1	-0.579102	1.84e-11	1.07e-10
AL049838.1	-1.01664	3.22e-13	2.35e-12
AL049840.4	0.394103	2.35e-05	5.77e-05
AL049873.1	0.479967	0.000959169	0.00183833
AL050331.1	0.546198	3.63e-05	8.65e-05
AL078621.3	-0.272348	0.0189489	0.0291185
AL080317.1	0.655267	7.3e-09	3e-08
AL080317.3	0.425479	0.000285549	0.000598034
AL109811.2	1.01422	1.72e-14	1.51e-13
AL109811.3	0.388303	0.000736369	0.00144068
AL109917.1	0.689843	3.36e-05	8.07e-05
AL109936.2	0.779084	2.43e-07	8.12e-07
AL109976.1	-2.06669	3.09e-38	9.05e-36
AL117329.1	2.36388	5.06e-08	1.85e-07
AL117332.1	0.259791	0.00973981	0.0158137
AL117336.3	0.428478	0.000292211	0.000610668
AL117379.1	0.825513	7.63e-08	2.73e-07
AL118505.1	-0.913235	4.48e-07	1.43e-06
AL118558.3	0.277121	0.00425959	0.00734359
AL118558.4	0.701689	3.18e-07	1.05e-06
AL121601.1	0.653007	9.76e-05	0.000218683
AL121753.2	0.221262	0.00727007	0.012036
AL121761.1	-0.257248	0.0323689	0.0476129
AL121772.1	0.848434	1.76e-07	6e-07
AL121790.1	1.86162	1.34e-14	1.19e-13
AL121790.2	1.183	8.02e-11	4.28e-10
AL121832.2	0.74309	6.66e-07	2.07e-06
AL121832.3	0.850786	8.75e-09	3.56e-08
AL121839.2	0.899973	8.58e-13	5.93e-12
AL121845.3	0.787055	1.22e-08	4.87e-08
AL121899.1	1.0894	1.57e-08	6.16e-08
AL121906.2	1.09526	2.53e-18	3.63e-17
AL121917.1	0.281809	0.0220096	0.033429
AL121944.1	0.286002	0.00521482	0.00885377
AL122010.1	0.46289	5.08e-10	2.42e-09
AL122023.1	0.510344	9.32e-07	2.84e-06
AL122035.1	-0.442856	4.7e-08	1.73e-07
AL132639.2	0.214936	0.0266779	0.0398299
AL132656.4	-0.722655	6.76e-07	2.1e-06
AL132657.1	0.287222	0.00645848	0.0107893
AL132780.2	-0.231027	0.0307088	0.045381
AL132780.4	0.720559	0.00913516	0.0148976
AL132800.1	0.375202	0.00261035	0.00465562
AL133215.2	0.356798	0.0218563	0.0332097
AL133216.2	0.316005	0.00433243	0.00746011
AL133243.2	-0.311437	3e-05	7.24e-05
AL133243.3	0.291155	0.000475773	0.000959671
AL133355.1	-0.472144	2.1e-13	1.58e-12
AL133410.1	0.53062	0.00702806	0.0116773
AL133520.1	0.277318	0.000607	0.00120316
AL135905.2	0.526198	2.68e-07	8.9e-07
AL135999.1	1.54441	1e-15	1.02e-14
AL136040.2	0.229363	0.00717317	0.0118927
AL136088.1	-1.07649	1.26e-07	4.38e-07
AL136164.4	0.368578	0.0233059	0.0352236
AL136295.2	0.80128	1.07e-07	3.73e-07
AL136295.5	0.439661	0.00168692	0.00310246
AL136295.6	0.624912	5.02e-08	1.84e-07
AL136304.1	0.651941	1.81e-08	7.07e-08
AL136311.1	0.40653	1.64e-05	4.14e-05
AL136370.1	0.272578	0.000746654	0.00145941
AL136454.1	0.305448	0.0157043	0.0245211
AL136981.2	-0.24086	0.0261003	0.0390498
AL137003.1	-0.707401	2.39e-07	7.99e-07
AL137003.2	-0.6221	4.38e-08	1.62e-07
AL137186.2	0.669882	1.1e-08	4.41e-08
AL137784.1	-0.320204	0.0187407	0.0288462
AL138781.1	-0.313459	0.0325677	0.0478824
AL138831.3	0.746932	3.45e-05	8.25e-05
AL138976.2	0.242496	0.0223285	0.0338826
AL139011.1	0.67838	2.27e-13	1.7e-12
AL139082.1	1.20625	5.21e-13	3.71e-12
AL139089.1	0.823819	1.25e-06	3.71e-06
AL139100.1	0.499608	0.000316323	0.00065696
AL139220.2	-0.503925	9.37e-05	0.000210491
AL139246.5	1.41251	8.9e-11	4.72e-10
AL139260.1	0.689018	2.56e-13	1.9e-12
AL139287.1	0.488025	1.08e-07	3.77e-07
AL139384.1	-0.409789	2.74e-05	6.66e-05
AL139384.2	-0.301205	0.0268298	0.040034
AL139393.2	0.380075	0.00105214	0.00200401
AL139412.1	0.549651	0.0011685	0.00220717
AL139423.1	0.480397	0.000204391	0.000437612
AL157373.2	0.85915	4.32e-05	0.000101732
AL157392.2	0.819597	3.51e-06	9.8e-06
AL157394.1	-0.651173	7.62e-08	2.72e-07
AL157700.1	0.804823	3.61e-08	1.35e-07
AL157756.1	1.31555	1.24e-11	7.35e-11
AL157786.1	0.289435	0.0127901	0.0203115
AL157838.1	0.862329	3.11e-05	7.5e-05
AL158071.2	0.611288	0.00153609	0.00284522
AL158211.5	-1.33378	7.56e-18	1.02e-16
AL158212.3	-0.58799	9.17e-10	4.23e-09
AL159169.2	0.580292	0.000195865	0.000420481
AL160006.1	0.246048	0.00520648	0.00884205
AL160286.1	-1.08617	6.38e-11	3.47e-10
AL161729.1	-0.24005	0.0242257	0.0364701
AL161772.1	0.583036	0.000401898	0.000821631
AL161785.1	-0.822336	9.21e-09	3.74e-08
AL161787.1	0.527813	0.000151766	0.000331094
AL162151.2	0.508718	0.00028668	0.00060013
AL162171.1	-0.660621	4.79e-07	1.53e-06
AL162231.2	-0.791138	1.85e-11	1.07e-10
AL162258.2	0.588656	2.25e-05	5.54e-05
AL162274.2	0.451305	8.13e-05	0.000184214
AL162377.1	-0.411273	3.99e-07	1.29e-06
AL162411.1	2.01555	2.77e-07	9.17e-07
AL163051.1	1.08518	6.53e-15	6.04e-14
AL163051.2	0.362793	5.04e-06	1.38e-05
AL163636.2	-1.1264	1e-11	6.05e-11
AL353593.1	-0.515454	0.000326114	0.000675846
AL353622.1	2.06352	2.12e-22	5.29e-21
AL353625.1	0.666705	3.79e-11	2.12e-10
AL353743.1	0.264238	0.000206123	0.000440863
AL353763.2	0.510106	4.4e-06	1.21e-05
AL353796.1	0.534969	4.22e-09	1.79e-08
AL353804.1	-0.397407	0.0157034	0.0245211
AL353898.3	0.62616	3.71e-07	1.21e-06
AL354696.2	-0.299584	8.05e-05	0.000182359
AL354707.1	0.887347	0.00101862	0.00194379
AL354714.2	0.801023	5.11e-05	0.000119336
AL354718.1	-1.16161	3.77e-17	4.65e-16
AL354766.2	-1.06567	2.48e-06	7.08e-06
AL354872.2	0.633175	5.22e-07	1.65e-06
AL354892.2	0.485415	2.85e-10	1.41e-09
AL354892.3	0.258081	0.0114261	0.0183159
AL354993.1	0.721495	0.000431432	0.000875888
AL354993.2	0.787125	0.000673935	0.00132727
AL355297.4	0.627887	5.19e-06	1.41e-05
AL355312.1	0.461462	0.0187913	0.0289126
AL355338.1	0.489479	0.000364312	0.000749781
AL355353.1	0.940738	2.54e-09	1.11e-08
AL355472.1	0.350088	0.00366055	0.00637587
AL355472.2	1.00433	1.86e-09	8.26e-09
AL355488.2	0.996466	5.77e-11	3.15e-10
AL355802.2	0.878712	1.01e-09	4.63e-09
AL355987.4	1.00621	3.47e-09	1.49e-08
AL356481.1	-0.428817	2.47e-08	9.46e-08
AL356489.2	-0.680052	0.000682965	0.00134405
AL356599.1	-1.00883	1.18e-23	3.46e-22
AL356740.1	0.72319	6.81e-07	2.12e-06
AL357033.3	-0.350614	0.0266245	0.0397599
AL357054.4	-1.05065	1.36e-14	1.21e-13
AL357055.3	-0.487326	3.73e-07	1.21e-06
AL357060.2	-0.767647	1.66e-10	8.49e-10
AL357079.1	0.41129	0.000449958	0.00091059
AL358472.3	0.348823	0.0008142	0.00158004
AL359183.1	0.294265	0.00190538	0.00347992
AL359314.1	4.2256	2.59e-17	3.27e-16
AL359504.2	0.581238	2.95e-05	7.14e-05
AL359513.1	0.314369	0.0311217	0.045936
AL359752.1	0.324075	0.000142094	0.000311319
AL359915.2	0.750811	5.71e-22	1.33e-20
AL359921.2	0.339304	0.00165152	0.00304129
AL360181.2	0.395975	0.00808934	0.0132909
AL360270.1	0.297101	0.00192433	0.00351139
AL360270.2	0.490488	4.01e-05	9.48e-05
AL365203.3	-0.325248	0.000448982	0.000909113
AL365277.1	0.914595	8.27e-10	3.84e-09
AL365330.1	0.227965	0.0259778	0.0388918
AL390719.1	1.40823	7.11e-13	4.97e-12
AL390726.5	1.25073	3.67e-11	2.05e-10
AL390728.6	0.354133	0.00096484	0.00184805
AL391056.1	-1.09952	1.23e-07	4.26e-07
AL391069.2	0.355748	7.22e-05	0.000164727
AL391095.1	1.4012	1.14e-09	5.2e-09
AL391244.1	0.378347	5.96e-10	2.82e-09
AL391244.2	-0.565864	4e-06	1.11e-05
AL391244.3	0.963908	3.85e-16	4.15e-15
AL391422.3	-0.54257	1.79e-06	5.22e-06
AL391684.1	0.363189	0.00545262	0.0092235
AL391832.2	1.00836	4.96e-07	1.58e-06
AL391834.2	-0.174384	0.0226585	0.0343324
AL392172.1	0.429115	2.31e-05	5.68e-05
AL441992.1	0.622334	2.14e-07	7.21e-07
AL442125.1	-0.387759	0.000336449	0.000695622
AL445222.1	0.716268	1.7e-05	4.29e-05
AL445524.1	1.03853	1.77e-12	1.18e-11
AL445644.1	1.19645	0.000104128	0.000232392
AL445933.1	1.27791	4.92e-14	4.03e-13
AL449106.1	0.375499	0.0191043	0.0293304
AL449212.1	0.671315	1.61e-05	4.08e-05
AL450326.1	-0.453283	6.3e-05	0.00014519
AL450384.2	0.698919	8.02e-07	2.46e-06
AL451074.2	0.230597	0.0147004	0.0230768
AL451127.1	1.16495	0.018892	0.0290413
AL451165.2	0.363229	0.000571087	0.0011365
AL512306.2	1.04492	2.96e-08	1.12e-07
AL512353.1	-0.376092	1.5e-05	3.82e-05
AL512408.1	0.238687	0.00767803	0.0126602
AL512624.2	0.973065	0.00579242	0.0097473
AL512625.1	0.624297	2.06e-09	9.11e-09
AL512770.1	0.76478	1.19e-09	5.42e-09
AL513165.1	0.197138	0.0333394	0.0489232
AL513302.2	0.586123	2.57e-15	2.49e-14
AL513320.1	1.16511	3.49e-08	1.31e-07
AL513477.1	0.275122	0.00227092	0.00409156
AL513497.1	1.11029	3.98e-16	4.28e-15
AL513534.1	0.345222	0.000761983	0.00148811
AL513550.1	-0.305792	0.00613685	0.0102874
AL589182.1	2.24552	1.43e-08	5.65e-08
AL589765.4	0.477977	2.51e-06	7.16e-06
AL590617.2	0.794166	9.88e-08	3.48e-07
AL590705.1	0.894428	6.82e-07	2.12e-06
AL590705.5	0.424802	0.00104923	0.00199889
AL590867.2	0.587747	2.57e-05	6.29e-05
AL591845.1	0.636435	2.15e-06	6.18e-06
AL591895.1	0.32531	0.00530844	0.00899696
AL596325.2	1.1457	3.19e-10	1.56e-09
AL596442.2	1.84126	1.82e-12	1.21e-11
AL603839.3	0.625319	9.67e-06	2.53e-05
AL604028.1	0.147846	0.0262386	0.0392408
AL606491.1	0.630436	3.04e-05	7.34e-05
AL606834.2	0.38646	0.000542037	0.00108231
AL606834.3	0.530727	2.14e-08	8.25e-08
AL627402.1	-0.842221	5.74e-08	2.09e-07
AL645608.1	-0.666211	0.000162971	0.000354113
AL645608.3	0.664589	0.0135465	0.0214095
AL645608.8	0.815462	5.9e-05	0.000136403
AL645728.1	0.36183	7.23e-05	0.000165031
AL645929.1	-0.411489	0.00570101	0.00961016
AL662795.2	0.153338	0.0276932	0.0412321
AL662890.2	1.48121	9.38e-06	2.46e-05
AL662907.1	0.654565	2.08e-13	1.57e-12
AL662907.2	0.726285	3.91e-12	2.49e-11
AL669831.5	1.10269	4.04e-14	3.36e-13
AL671710.1	0.651483	3.34e-09	1.44e-08
AL671883.1	1.6412	9.97e-07	3.02e-06
AL691432.1	0.527977	0.00255355	0.00456242
AL691432.2	0.271607	0.000511012	0.00102603
AL691482.3	0.88699	0.00108342	0.00205807
AL731563.3	0.577372	7.52e-08	2.69e-07
AL731569.1	0.795882	1.17e-07	4.07e-07
AL731571.1	0.46498	0.000958118	0.00183651
AL928654.3	0.913352	1.65e-07	5.65e-07
AL928654.5	0.299875	9.54e-05	0.000213851
AL929601.3	1.05308	0.00196589	0.00358014
ALAD	-0.95415	2.17e-26	9.44e-25
ALB	1.56648	5.29e-05	0.000123179
ALDH16A1	0.194462	0.0214004	0.032568
ALDH3B1	-0.724617	3.51e-13	2.55e-12
ALDH9A1	-0.198665	0.0032333	0.00568108
ALDOA	-0.20146	0.00967676	0.0157141
ALG1	0.237776	8.51e-05	0.000192313
ALG11	-0.371519	0.000108114	0.000240735
ALG13	0.226663	2.14e-06	6.16e-06
ALG1L9P	-0.377643	0.000201843	0.000432457
ALG3	0.463891	7.13e-10	3.34e-09
ALG6	0.622362	1.29e-16	1.48e-15
ALG8	0.372207	3.79e-09	1.62e-08
ALKAL2	-0.57398	0.00170042	0.00312604
ALKBH6	0.662145	5.02e-09	2.11e-08
ALKBH7	0.343888	0.00181293	0.00332028
ALKBH8	-0.323492	1.39e-10	7.2e-10
ALMS1-IT1	0.584692	2.92e-05	7.07e-05
ALOX12-AS1	0.257735	0.000132954	0.000292373
ALOX12P2	-0.928236	0.000108218	0.000240917
ALOX5AP	-0.515148	3.95e-05	9.36e-05
ALOXE3	0.612709	0.000313187	0.000651274
AMH	1.77328	6.16e-07	1.93e-06
AMMECR1	0.338323	0.000428385	0.000870469
AMN	-0.833861	2.4e-05	5.89e-05
AMN1	-0.239141	0.000220232	0.000469237
AMOTL1	-0.420235	0.000746943	0.00145982
AMOTL2	-0.763272	8.79e-11	4.66e-10
AMPH	-1.14142	9.02e-18	1.21e-16
ANAPC11	0.349568	0.000265258	0.000558085
ANAPC16	-0.238522	1.68e-06	4.89e-06
ANGPTL1	-1.82988	4.79e-25	1.73e-23
ANGPTL3	2.13867	3.08e-08	1.17e-07
ANGPTL4	-0.989842	4.45e-07	1.42e-06
ANKDD1B	-0.740484	6.84e-07	2.12e-06
ANKHD1	0.184585	0.00315531	0.00555305
ANKMY2	-0.645762	7.83e-34	1.03e-31
ANKRD10	0.478856	5.5e-09	2.31e-08
ANKRD10-IT1	0.638577	1.08e-05	2.8e-05
ANKRD16	0.361711	3.17e-06	8.89e-06
ANKRD18A	0.659061	4.22e-07	1.36e-06
ANKRD19P	0.335484	0.0054948	0.0092906
ANKRD22	0.608941	0.00226287	0.00407866
ANKRD24	0.573691	7.89e-06	2.1e-05
ANKRD33B	-1.23335	2.85e-16	3.12e-15
ANKRD34B	2.83574	1.99e-05	4.95e-05
ANKRD40	-0.412679	8.15e-16	8.4e-15
ANKRD42	-0.323226	7.36e-12	4.51e-11
ANKRD46	-0.202655	0.0018669	0.00341437
ANKRD54	0.179804	0.00556597	0.00940143
ANKRD65	-1.19892	3.59e-24	1.14e-22
ANKRD66	2.56312	6.65e-19	1.02e-17
ANKRD9	0.201121	0.0165397	0.0257036
ANO7L1	-1.08864	2.63e-22	6.41e-21
ANO8	0.451457	8.62e-09	3.51e-08
ANOS1	-0.273121	0.0270356	0.040328
ANOS2P	-0.760251	7.17e-08	2.57e-07
ANP32E	-1.20177	4.4e-32	4.36e-30
ANXA1	-1.11262	2.91e-13	2.14e-12
ANXA2P2	-1.62325	2.5e-38	7.54e-36
ANXA3	0.467955	0.000429806	0.000872778
AP000254.1	0.320197	0.000171087	0.000370742
AP000347.1	0.368641	0.00783386	0.0129056
AP000438.1	1.7866	2.78e-16	3.05e-15
AP000442.2	0.301179	0.000138977	0.000304817
AP000487.1	0.616478	6.27e-13	4.42e-12
AP000525.1	1.30318	5.21e-06	1.42e-05
AP000648.3	-0.278788	0.00434886	0.00748629
AP000688.1	0.757205	4.49e-07	1.44e-06
AP000696.1	2.79019	8.91e-25	3.13e-23
AP000766.1	-0.319761	3.68e-05	8.77e-05
AP000769.1	-0.551642	4.31e-08	1.59e-07
AP000787.1	0.332436	0.00225083	0.00405893
AP000808.1	-1.83651	2.28e-14	1.97e-13
AP000842.3	2.90846	3.95e-17	4.85e-16
AP000844.2	1.30055	0.00573147	0.00965355
AP000873.2	0.649747	6.79e-11	3.68e-10
AP000892.3	-1.39781	7.4e-18	1e-16
AP000894.4	0.334439	0.00477077	0.00816302
AP000911.1	-1.13821	1.28e-18	1.91e-17
AP001000.1	-0.750954	2.12e-16	2.36e-15
AP001033.2	0.59441	3e-07	9.9e-07
AP001062.1	0.335133	0.000580116	0.00115273
AP001094.2	0.795899	0.00570339	0.00961329
AP001107.1	0.594613	9.12e-09	3.71e-08
AP001107.5	-1.76866	2.22e-23	6.34e-22
AP001157.1	0.25278	0.000144348	0.00031592
AP001160.1	0.924128	3.71e-11	2.08e-10
AP001160.3	0.197153	0.0240308	0.0362073
AP001207.3	0.644802	7.34e-05	0.000167268
AP001258.1	0.790853	3.9e-10	1.89e-09
AP001267.3	0.915195	6.29e-10	2.96e-09
AP001273.1	0.232931	0.0184813	0.0284784
AP001372.2	-0.324311	3.49e-08	1.31e-07
AP001453.2	1.14758	5.65e-12	3.52e-11
AP001453.3	0.572004	5.13e-08	1.88e-07
AP001469.3	0.525651	6.11e-07	1.92e-06
AP001486.2	-0.271488	0.000434017	0.000880845
AP001505.2	0.460154	0.000249162	0.000526675
AP001542.3	0.334799	0.000427533	0.000869121
AP001610.2	4.02964	1.41e-19	2.42e-18
AP001625.2	0.922067	1.06e-05	2.75e-05
AP001626.1	0.961517	1.98e-06	5.72e-06
AP001627.1	0.970369	7.74e-05	0.000176064
AP001636.1	1.4582	1.53e-12	1.03e-11
AP001636.2	1.07875	1.28e-06	3.79e-06
AP001636.3	1.76648	2.64e-14	2.26e-13
AP001972.5	-0.227612	0.0255888	0.0383655
AP001992.1	0.968018	2.37e-06	6.79e-06
AP002026.1	-0.469776	0.00141635	0.00264069
AP002360.1	0.34275	0.000496959	0.000999777
AP002360.2	0.40757	0.000524019	0.00104929
AP002360.4	1.4106	1.51e-14	1.33e-13
AP002387.1	0.498446	0.000388276	0.000796078
AP002490.1	0.371002	0.0188311	0.0289618
AP002495.1	-0.26909	1.72e-05	4.34e-05
AP002498.1	3.50987	1.49e-10	7.65e-10
AP002748.3	0.395529	3.37e-05	8.08e-05
AP002754.1	0.521639	0.0239227	0.0360641
AP002761.3	-0.437778	0.000286973	0.000600675
AP002761.4	-1.92751	2.74e-22	6.66e-21
AP002800.1	-1.83657	1.98e-19	3.29e-18
AP002884.3	-1.35025	2.01e-24	6.68e-23
AP002907.1	0.616435	1.88e-05	4.69e-05
AP002986.1	0.329894	0.00257829	0.00460172
AP002990.1	0.415549	1.93e-05	4.81e-05
AP003068.4	1.00222	1.87e-07	6.35e-07
AP003071.4	-0.673701	9.36e-06	2.46e-05
AP003084.1	-0.297032	0.00523681	0.00888619
AP003108.2	0.195471	0.00855034	0.0139971
AP003108.5	1.41441	5.97e-07	1.87e-06
AP003352.1	0.848567	7.5e-10	3.5e-09
AP003356.1	-0.286969	0.0164447	0.0255646
AP003390.1	0.549041	4.21e-05	9.94e-05
AP003419.4	1.49165	2.53e-10	1.26e-09
AP003486.1	-0.307625	7.98e-07	2.45e-06
AP003559.1	1.06119	4.76e-12	2.99e-11
AP003733.4	0.539071	0.000155912	0.000339655
AP003774.1	1.58074	3.82e-11	2.13e-10
AP004608.1	3.10845	6.49e-17	7.78e-16
AP004609.3	0.617296	1.68e-05	4.24e-05
AP005018.2	-1.27726	0.00333978	0.00585535
AP005202.1	0.353761	0.00150735	0.00279733
AP005205.2	1.43649	8.96e-11	4.74e-10
AP005435.1	1.08778	0.003819	0.00663054
AP006284.1	1.34524	5.36e-08	1.96e-07
AP006621.3	0.302693	0.00488161	0.00834028
AP006621.5	0.475058	0.00261051	0.00465562
AP006623.1	0.47837	0.000810794	0.00157443
AP006748.1	4.13666	2.46e-19	4.05e-18
AP1S1	0.465522	2.52e-09	1.1e-08
AP1S2	-0.330823	8.78e-06	2.32e-05
AP2S1	0.553987	6.34e-07	1.98e-06
AP3B1	-0.25592	6.91e-05	0.000158298
AP3S1	-0.360753	1.61e-08	6.31e-08
AP4S1	-0.534855	5.12e-29	3.23e-27
AP5M1	-0.292062	5.82e-09	2.43e-08
APCDD1	-0.710275	1.05e-06	3.17e-06
APELA	0.704903	0.0138107	0.0217934
APEX1	0.379572	7.06e-11	3.81e-10
APLN	1.05808	1.74e-07	5.91e-07
APOBEC3C	-2.25371	4.79e-45	4.01e-42
APOD	0.680881	0.000159099	0.000346229
APOF	2.67551	9.12e-15	8.29e-14
APOL2	0.22019	0.0024305	0.00435778
APOM	-0.602692	7.99e-12	4.88e-11
APP	-0.510516	1.23e-05	3.18e-05
AQP11	0.635304	6.46e-05	0.000148687
AQP3	-0.64606	7.4e-05	0.00016846
AQP4-AS1	0.579264	0.000322488	0.000668708
AQP7	-0.457991	0.00591736	0.00993939
AREG	-0.733474	0.00359794	0.00627393
ARF5	0.276894	0.000541794	0.00108197
ARF6	0.370459	9.47e-11	4.99e-10
ARFIP1	-0.137617	0.0049248	0.00840784
ARFRP1	0.19761	0.0121304	0.019339
ARGLU1	0.482972	1.58e-06	4.65e-06
ARHGAP11B	0.322807	0.00489779	0.00836561
ARHGAP23	-1.49892	7.93e-30	5.73e-28
ARHGAP27P1-BPTFP1-KPNA2P3	0.7323	1.35e-07	4.67e-07
ARHGAP31-AS1	-0.462809	0.00339711	0.00594623
ARHGAP40	-1.52826	5.68e-08	2.07e-07
ARHGAP42	-0.367113	0.000775322	0.00151176
ARHGAP45	0.449828	1.29e-05	3.32e-05
ARHGAP5-AS1	-0.44271	9.71e-09	3.93e-08
ARHGAP8	0.719929	1.32e-11	7.82e-11
ARHGDIG	2.45863	1.31e-12	8.85e-12
ARHGEF16	0.527437	1.55e-10	7.92e-10
ARHGEF26-AS1	0.834999	1.31e-10	6.79e-10
ARHGEF28	-1.2232	3.8e-22	9.05e-21
ARHGEF3	-0.33447	0.000262849	0.000553637
ARHGEF33	-0.420738	2.97e-05	7.19e-05
ARHGEF38-IT1	2.41491	3.72e-23	1.03e-21
ARHGEF7	0.157293	0.026979	0.04025
ARL10	-0.929644	8.57e-22	1.95e-20
ARL14EP	-0.249605	6.8e-11	3.68e-10
ARL15	0.176216	0.00914292	0.0149089
ARL17B	-0.421394	0.00203768	0.00370173
ARL2BP	-0.664993	5.9e-13	4.17e-12
ARL3	-0.172143	0.00597447	0.0100298
ARL4A	-0.685967	2.18e-12	1.44e-11
ARL4D	-1.77462	3.43e-40	1.34e-37
ARL6IP6	-0.282824	5.38e-06	1.46e-05
ARL8A	0.142043	0.0026549	0.00472792
ARL8B	-0.254013	1.17e-07	4.09e-07
ARL9	-0.544624	0.000241893	0.00051231
ARMC1	-0.212839	0.000116116	0.000257402
ARMC12	0.738963	7.4e-07	2.29e-06
ARMC8	-0.231183	3.35e-08	1.26e-07
ARMCX1	-1.55097	4.34e-25	1.58e-23
ARMCX4	-0.905708	2e-14	1.74e-13
ARMCX6	-0.163275	0.0028617	0.00506682
ARPC2	-0.346637	4.63e-14	3.81e-13
ARPC3	0.339747	9.79e-08	3.45e-07
ARPC4	0.156924	0.0338921	0.0496631
ARPP19	-0.387971	3.73e-14	3.11e-13
ARRB2	0.304547	2.65e-05	6.46e-05
ARRDC1	0.410795	3.06e-07	1.01e-06
ARRDC1-AS1	0.296668	0.000229048	0.000486503
ARSA	0.282487	0.00496824	0.00847569
ARSJ	-1.04111	3.56e-14	2.98e-13
ART3	-0.555554	0.0130856	0.020738
ARX	0.901354	0.00464226	0.00795348
ASAH2B	0.236289	0.00033178	0.000686895
ASB3	-0.578518	1.14e-14	1.02e-13
ASB7	-0.128587	0.00406928	0.00703392
ASCC1	-0.368869	1.21e-11	7.2e-11
ASCL2	-1.57112	3.82e-13	2.77e-12
ASF1A	-0.214979	0.000135085	0.000296705
ASH1L-AS1	0.261323	0.00201924	0.00367041
ASH2L	-0.295933	6.97e-07	2.16e-06
ASIC3	1.19709	9.26e-10	4.27e-09
ASMTL-AS1	1.45967	1.74e-09	7.75e-09
ASS1	-1.05486	1.11e-11	6.66e-11
ATAT1	0.657404	2.23e-15	2.17e-14
ATF1	-0.209001	0.00059957	0.00118882
ATG101	0.18194	0.00966395	0.0156987
ATG16L2	0.26516	0.0337231	0.0494322
ATG4D	0.306422	2.82e-07	9.34e-07
ATG9B	1.27836	1.3e-13	1.01e-12
ATL1	-0.242159	0.00868337	0.0142086
ATL3	-0.199624	0.00163951	0.00302129
ATOH8	-1.13743	7.92e-15	7.24e-14
ATOX1	0.229482	0.0073552	0.012166
ATP1A1-AS1	-0.152913	0.0131173	0.0207829
ATP1B1	-1.25422	1.47e-19	2.49e-18
ATP2A1-AS1	0.472595	0.00233835	0.00420237
ATP2B1-AS1	0.231427	0.00789087	0.0129868
ATP2C2-AS1	0.692858	2.1e-05	5.2e-05
ATP5B	0.149191	0.0112131	0.0179917
ATP5D	0.529672	2.67e-05	6.52e-05
ATP5E	0.378191	6.55e-05	0.000150497
ATP5F1P5	-0.881892	6.45e-09	2.68e-08
ATP5G2	0.481589	2.46e-10	1.23e-09
ATP5I	0.493893	1.08e-05	2.81e-05
ATP5J2	0.396519	8.43e-06	2.23e-05
ATP5S	-0.126293	0.000342816	0.000708151
ATP6AP1	0.4723	1.61e-12	1.08e-11
ATP6V0E2	0.628663	1.72e-09	7.65e-09
ATP6V0E2-AS1	0.284093	0.00446784	0.00767923
ATP6V1C1	0.171832	0.00394967	0.00683872
ATP6V1E1	-0.143541	0.0135193	0.0213738
ATP6V1F	0.185204	0.0103043	0.0166408
ATP6V1G1	0.677097	5.61e-19	8.74e-18
ATP6V1G2	-0.658026	1.41e-08	5.59e-08
ATP8A2	2.20298	3.06e-07	1.01e-06
ATP9B	-0.190979	0.000277246	0.000582099
ATPAF1	0.228596	9e-06	2.37e-05
ATPIF1	0.438495	1.05e-08	4.24e-08
ATRAID	-0.168099	0.003949	0.00683872
ATXN1L	-0.431007	7.49e-07	2.31e-06
ATXN2-AS	1.07844	3.54e-12	2.27e-11
ATXN7L1	-0.278595	0.000102844	0.000229638
AURKA	0.722527	7.29e-09	3e-08
AVPI1	-1.20863	2.86e-28	1.62e-26
AZI2	-0.211372	0.00140317	0.00261718
AZIN1-AS1	0.247642	0.00577776	0.00972619
B3GALT6	0.901368	8.53e-20	1.5e-18
B3GLCT	-0.422912	1.16e-12	7.94e-12
B3GNT2	-0.384153	4.42e-06	1.22e-05
B3GNT6	2.68566	6.73e-05	0.000154467
B4GALT7	0.161789	0.0156946	0.0245102
BAALC	-0.346067	0.023467	0.0354438
BABAM1	0.200531	0.0052106	0.0088474
BACE1-AS	0.19536	0.0126256	0.0200781
BAD	0.202447	0.0312535	0.0461194
BAG3	-0.450348	2.33e-06	6.68e-06
BAG5	-0.131997	0.00069289	0.00136184
BAIAP2-AS1	0.275514	3.15e-06	8.85e-06
BATF2	-0.909448	1.51e-10	7.74e-10
BATF3	0.377164	0.0145958	0.0229204
BAX	0.558239	7.18e-12	4.41e-11
BBC3	0.288581	0.0114892	0.0184075
BBIP1	-0.139089	0.00213772	0.0038667
BBOF1	-0.168208	0.007277	0.0120464
BCAS2P1	0.767636	8.37e-06	2.21e-05
BCDIN3D-AS1	-0.459861	1.56e-09	6.98e-09
BCKDHA	-0.17948	0.0326418	0.047976
BCL10	-0.16907	0.00453778	0.0077875
BCL2L1	0.244037	1.95e-05	4.85e-05
BCL2L10	0.491093	0.0139972	0.0220594
BCL2L12	0.543566	5.24e-11	2.87e-10
BCL2L14	0.688149	0.000198468	0.000425621
BCL7B	-0.216409	3.54e-05	8.46e-05
BCLAF3	0.202255	0.000420574	0.000856675
BCO2	-0.510259	2.92e-05	7.08e-05
BCRP2	1.02696	0.000292817	0.000611864
BCYRN1	0.371628	0.0331658	0.0486841
BDH1	0.874272	1.09e-20	2.15e-19
BDH2	-1.00856	1.14e-18	1.7e-17
BEAN1	0.848732	1.45e-08	5.72e-08
BEGAIN	-0.836661	6.22e-10	2.94e-09
BEND3P3	-1.04612	5.98e-09	2.49e-08
BEX1	-1.78522	1.81e-15	1.78e-14
BEX4	-0.355273	2.28e-06	6.55e-06
BGLAP	0.758922	0.000128116	0.000282542
BHLHA15	0.769255	0.000632965	0.0012514
BHLHE40-AS1	-0.342364	0.018503	0.0285071
BICDL1	0.960379	4.63e-15	4.36e-14
BICDL2	0.628972	4.68e-09	1.98e-08
BICRA	0.360937	5.4e-09	2.27e-08
BID	0.199148	0.000731347	0.00143192
BIK	1.31438	1.48e-22	3.77e-21
BIVM	0.178529	0.00270244	0.00480793
BLNK	0.282595	0.00117824	0.00222442
BLOC1S3	0.34253	2.53e-10	1.26e-09
BLOC1S4	0.432803	5.75e-12	3.58e-11
BLOC1S5	-0.214129	1.98e-07	6.68e-07
BLZF1	-0.371039	3.37e-12	2.17e-11
BMF	0.25736	0.0134389	0.0212576
BMP8A	0.691554	7.09e-08	2.55e-07
BMPR1B-AS1	0.830816	2.91e-06	8.22e-06
BMS1P4	0.794793	1.65e-09	7.37e-09
BMT2	-0.51239	3.27e-19	5.29e-18
BNIP2	-0.687421	1.08e-30	8.92e-29
BOLA3	0.32472	2.81e-05	6.82e-05
BOLA3-AS1	-1.36541	1.76e-37	4.58e-35
BORA	-0.22316	0.00744418	0.0123055
BPGM	-0.147705	0.00959406	0.0155935
BRI3	0.499389	5.58e-09	2.34e-08
BRK1	0.130182	0.0189784	0.0291615
BRMS1L	-0.292426	6.94e-09	2.87e-08
BROX	-0.153093	0.0156515	0.0244512
BRWD1-AS2	0.424773	0.00194672	0.00354769
BSDC1	0.142305	0.000603282	0.00119592
BSG	0.323069	0.000131565	0.000289387
BSPRY	0.531828	2.36e-12	1.54e-11
BST1	-0.620036	2.17e-07	7.31e-07
BST2	-0.70085	2.33e-05	5.72e-05
BTBD19	-0.423637	0.00200507	0.0036468
BTC	-0.163466	0.0106726	0.0171873
BTF3L4	0.242018	2.37e-07	7.93e-07
BTG3-AS1	-1.02758	2.36e-18	3.4e-17
BTN3A1	-0.315952	0.000354466	0.000730823
BTN3A2	-0.365044	0.00359601	0.00627115
BUD13P1	1.31462	4.36e-06	1.2e-05
BUD23	0.228751	0.000533949	0.00106732
BVES	-1.06645	3.64e-16	3.93e-15
BX255925.1	0.527069	0.00151927	0.00281718
BX284668.4	-0.90324	2.01e-08	7.79e-08
BX284668.5	-1.08983	1.68e-12	1.12e-11
BX322234.1	-0.638944	8.32e-09	3.4e-08
BX322557.1	-0.228273	0.0338643	0.0496264
BX322639.1	-1.2989	4.06e-10	1.96e-09
BX324167.2	1.7982	1.55e-14	1.36e-13
BX649601.1	0.90853	2.44e-08	9.35e-08
BX890604.1	0.293785	0.00512214	0.00870683
C10orf111	0.933208	1.33e-11	7.89e-11
C10orf25	-0.211427	0.00447726	0.0076944
C10orf35	0.20085	0.00224215	0.00404408
C10orf88	0.107301	0.00950582	0.0154583
C10orf95	1.2653	8.1e-20	1.43e-18
C11orf45	-1.71997	1.69e-32	1.83e-30
C11orf63	-0.456006	0.000613779	0.00121634
C11orf80	0.660789	1.26e-14	1.13e-13
C11orf98	0.465036	3.77e-06	1.05e-05
C12orf4	-0.23795	6.46e-06	1.74e-05
C12orf45	0.41096	4.19e-06	1.16e-05
C12orf49	0.185323	0.0147402	0.0231374
C12orf60	0.525527	0.000687696	0.0013522
C12orf73	0.645407	1.76e-15	1.74e-14
C12orf75	-1.52138	2.29e-32	2.43e-30
C12orf76	0.221026	1.56e-05	3.95e-05
C14orf119	-0.0926502	0.0323391	0.0475816
C14orf132	-1.14602	5.27e-19	8.26e-18
C14orf2	0.361367	4.53e-05	0.000106393
C14orf28	-0.298502	7.75e-08	2.76e-07
C14orf39	1.37556	1.91e-12	1.27e-11
C15orf41	-1.33102	2.83e-43	1.86e-40
C15orf48	0.933206	0.00752392	0.0124284
C15orf56	-0.68533	4.19e-05	9.9e-05
C15orf59	-1.61022	3.02e-36	5.98e-34
C15orf61	0.637535	3.82e-14	3.17e-13
C15orf65	0.514271	1.77e-07	6.02e-07
C16orf52	-0.163648	0.00779194	0.01284
C16orf71	0.390132	1.61e-05	4.07e-05
C16orf74	-1.6905	6.03e-30	4.44e-28
C16orf95	0.362559	0.000766914	0.00149647
C17orf100	0.165893	0.0270628	0.0403588
C17orf49	0.279863	0.00236471	0.00424637
C17orf51	-0.583972	4.91e-15	4.61e-14
C18orf54	-0.282304	0.00213708	0.00386592
C19orf12	-0.115015	0.00564428	0.00952237
C19orf18	1.06008	1.46e-10	7.52e-10
C19orf25	0.191061	0.00816872	0.0134126
C19orf48	1.62164	4.1e-31	3.53e-29
C19orf54	0.44873	4.92e-14	4.03e-13
C19orf60	0.582267	2.95e-05	7.13e-05
C19orf70	0.275915	0.00463707	0.00794607
C19orf71	0.466567	2.95e-05	7.14e-05
C19orf73	0.673248	5.79e-07	1.82e-06
C19orf81	1.23055	0.000926041	0.00177732
C1D	-0.165993	0.002313	0.00416005
C1GALT1	-0.367493	1.03e-07	3.63e-07
C1GALT1C1	0.221644	0.000129631	0.000285439
C1GALT1C1L	-0.980101	2.24e-11	1.29e-10
C1orf115	0.420497	0.000752674	0.00147055
C1orf116	1.06566	1.33e-20	2.58e-19
C1orf122	0.357657	0.000477996	0.000963837
C1orf186	-1.6798	1.22e-20	2.38e-19
C1orf216	0.222797	0.000334561	0.000692107
C1orf228	0.682925	1.05e-05	2.75e-05
C1orf229	0.44064	5.74e-05	0.000132933
C1orf35	0.272094	0.000824796	0.00159832
C1orf50	0.212268	0.000585612	0.00116289
C1orf54	-0.79756	2.83e-13	2.09e-12
C1orf56	0.158488	0.0143038	0.0225117
C1orf64	1.61272	0.00142317	0.00265124
C1QBP	0.312358	1.94e-05	4.83e-05
C1QL1	-1.87088	1.31e-18	1.94e-17
C1QTNF12	0.928607	1.5e-07	5.15e-07
C1QTNF2	-0.656136	1.08e-05	2.81e-05
C1QTNF7	-0.936777	5.74e-08	2.09e-07
C1QTNF9B	1.10777	0.000621457	0.00123023
C2	0.90255	9.53e-08	3.36e-07
C20orf144	0.885899	2.47e-10	1.23e-09
C20orf204	0.856783	1.45e-06	4.29e-06
C20orf27	0.245324	0.00751994	0.0124229
C21orf33	0.960375	0.00995613	0.0161237
C21orf58	0.696416	1.7e-12	1.14e-11
C21orf59	0.375732	3.24e-08	1.22e-07
C21orf62	-1.76504	3.86e-18	5.37e-17
C21orf62-AS1	-0.222777	0.00158593	0.00292987
C21orf91	-0.583278	1.62e-18	2.39e-17
C22orf39	-0.136602	0.0105298	0.0169722
C22orf46	0.14375	0.00730299	0.0120851
C2CD4C	1.96772	4.35e-16	4.66e-15
C2CD4D	0.843416	6.83e-10	3.21e-09
C2orf15	0.618393	2.37e-11	1.36e-10
C2orf40	-1.51413	3.69e-19	5.91e-18
C2orf68	0.239006	5.99e-08	2.17e-07
C2orf72	2.25298	3.43e-16	3.72e-15
C2orf82	0.750188	4.1e-09	1.75e-08
C3orf35	0.798521	9.22e-09	3.75e-08
C3orf58	-0.421449	4.7e-06	1.29e-05
C3orf80	1.14271	3.64e-15	3.47e-14
C4A	1.36388	1.58e-06	4.63e-06
C4orf3	-0.214358	3.62e-05	8.63e-05
C4orf33	-0.395668	2.34e-05	5.75e-05
C4orf36	-0.21923	1.35e-06	4.01e-06
C4orf47	0.453253	0.00035078	0.00072371
C4orf48	1.25782	5.02e-09	2.12e-08
C5orf34	-0.943403	4.11e-26	1.73e-24
C5orf49	0.847063	2.74e-10	1.36e-09
C5orf63	0.570864	2.39e-07	7.99e-07
C5orf66	0.351883	0.00754077	0.0124517
C6orf132	0.327165	3.55e-05	8.49e-05
C6orf163	0.461792	0.000423602	0.00086208
C6orf48	0.426292	1.89e-07	6.39e-07
C6orf99	0.52544	3.96e-06	1.1e-05
C7orf49	-0.165938	0.000158474	0.000344952
C7orf73	0.238678	4.26e-05	0.000100459
C8orf31	-1.36341	9.18e-23	2.41e-21
C8orf34-AS1	1.29917	2.12e-07	7.12e-07
C8orf44	0.265561	0.00153942	0.00285109
C8orf46	-0.737711	2.68e-08	1.02e-07
C8orf59	0.492793	3.05e-08	1.16e-07
C8orf76	0.236272	0.000957472	0.00183546
C8orf82	0.338509	0.000706051	0.00138551
C8orf88	-2.15657	8.52e-46	8.72e-43
C9orf116	0.648233	7.83e-08	2.79e-07
C9orf139	0.53103	0.00028094	0.000589184
C9orf147	0.317465	0.0136129	0.0215108
C9orf152	0.947783	5.94e-18	8.11e-17
C9orf163	1.76263	5.7e-21	1.17e-19
C9orf43	0.703037	2.1e-12	1.38e-11
C9orf85	0.190315	0.00027174	0.000571126
CA11	-1.02302	1.84e-18	2.69e-17
CA3	-2.16059	1.46e-11	8.6e-11
CA5B	0.316802	0.000598172	0.00118617
CABLES2	0.143871	0.00967503	0.0157127
CABYR	-0.7822	4.65e-11	2.57e-10
CACFD1	0.829331	3.76e-20	6.89e-19
CACNB3	0.305368	0.000525628	0.00105217
CAHM	0.492446	0.00353022	0.00616342
CALML3-AS1	-0.481309	0.000923101	0.00177252
CALML6	0.578212	0.0225224	0.0341431
CALN1	-1.34394	1.22e-07	4.25e-07
CALR4P	1.45199	2.32e-15	2.26e-14
CAMK1D	-1.18951	1.25e-21	2.8e-20
CAMK2G	-0.888388	4.47e-35	7.29e-33
CAMSAP2	-0.359078	2.1e-07	7.08e-07
CAPG	-1.39854	5.69e-22	1.33e-20
CAPN10-AS1	1.12764	8.5e-15	7.75e-14
CAPN6	-2.24135	6.19e-26	2.54e-24
CAPN7	-0.166132	0.00127985	0.00240247
CAPN8	-0.926516	3.26e-05	7.85e-05
CAPNS2	-2.4457	2.66e-17	3.35e-16
CAPZA2	-0.438787	9.1e-13	6.29e-12
CARD8-AS1	0.33513	2.69e-05	6.55e-05
CARMIL2	1.08973	1.89e-09	8.38e-09
CARMIL3	-0.339506	0.0102906	0.0166215
CARMN	-1.36377	3.31e-17	4.13e-16
CARNMT1	0.144653	0.0181228	0.0279634
CARNS1	0.292562	0.00328751	0.00576809
CARTPT	-1.38968	1.46e-05	3.73e-05
CASC10	-1.00192	2.51e-16	2.77e-15
CASC15	-0.812694	3.74e-10	1.82e-09
CASC2	-0.221252	0.00339208	0.00593799
CASC8	1.56138	1.32e-10	6.8e-10
CASQ1	-1.89635	4.27e-18	5.93e-17
CASQ2	-1.35463	2.08e-11	1.2e-10
CASTOR2	-0.47773	4.03e-05	9.54e-05
CATSPER2	0.85485	1.31e-10	6.76e-10
CATSPER2P1	0.447878	1.18e-06	3.53e-06
CATSPERB	0.89061	1.19e-12	8.11e-12
CAVIN1	-1.12863	6.82e-15	6.29e-14
CAVIN2	-1.4107	3.55e-22	8.51e-21
CAVIN3	-0.773134	3.16e-08	1.19e-07
CBFB	0.159338	0.0180687	0.0278893
CBR3	0.702387	7.14e-05	0.000162986
CBR3-AS1	0.83558	1.84e-15	1.81e-14
CBR4	0.368513	2.39e-05	5.87e-05
CBS	1.13341	0.000192228	0.000413106
CBSL	1.29163	0.00101616	0.00193989
CBWD5	0.201557	0.0178323	0.0275533
CBX3	0.373721	1.24e-08	4.95e-08
CBX3P2	-0.326291	3.35e-05	8.04e-05
CBX5	-0.177104	0.00296871	0.00524419
CBX7	-0.866855	1.35e-23	3.94e-22
CCDC106	0.21329	0.0116706	0.0186689
CCDC117	-0.39653	0.00113961	0.0021568
CCDC122	-0.376679	0.000148037	0.000323495
CCDC124	0.215537	0.0174877	0.0270605
CCDC125	0.653726	1.41e-13	1.08e-12
CCDC137	0.161896	0.0196256	0.0300808
CCDC14	0.619328	9.03e-11	4.77e-10
CCDC149	0.365265	1.4e-09	6.28e-09
CCDC150P1	-0.600486	8.56e-05	0.000193472
CCDC151	-0.591201	4.24e-05	9.99e-05
CCDC152	-0.537091	7.35e-06	1.96e-05
CCDC154	1.40588	8.98e-14	7.09e-13
CCDC159	0.622708	1.43e-10	7.36e-10
CCDC167	0.444994	1.63e-05	4.13e-05
CCDC169	-1.27034	8.58e-06	2.27e-05
CCDC183	0.592502	5.32e-08	1.94e-07
CCDC183-AS1	0.629796	1.49e-09	6.69e-09
CCDC189	0.384405	0.000933423	0.00179066
CCDC18-AS1	0.573411	3.8e-06	1.06e-05
CCDC32	-0.182599	6.03e-05	0.000139236
CCDC43	0.162357	0.00159789	0.00294901
CCDC50	-0.260288	0.000387709	0.000795004
CCDC58	0.45823	6.26e-10	2.95e-09
CCDC6	0.251671	0.000785645	0.00152962
CCDC68	-0.980445	7.12e-12	4.38e-11
CCDC69	-1.35038	7.71e-26	3.11e-24
CCDC85B	0.526488	0.00222229	0.00401062
CCDC89	-1.35748	2.15e-22	5.34e-21
CCER2	1.58957	4.9e-10	2.34e-09
CCK	-2.24643	5.18e-13	3.69e-12
CCL14	-0.600431	0.00114455	0.00216549
CCL18	2.23338	5.57e-11	3.05e-10
CCL21	-1.0665	3.08e-07	1.02e-06
CCL22	0.790133	0.000101376	0.000226609
CCL28	-0.813443	1.07e-09	4.91e-09
CCNA2	1.20082	1.51e-14	1.33e-13
CCNB3	0.472111	0.00201888	0.00367041
CCND1	-0.195563	0.00593275	0.00996433
CCNDBP1	-0.238599	6.63e-07	2.06e-06
CCS	0.37796	6.27e-05	0.000144575
CCT5	0.335607	3.21e-08	1.21e-07
CCT6A	0.289283	1.13e-07	3.93e-07
CCT6B	0.320527	0.000237354	0.000503332
CCT6P3	0.392806	1.38e-05	3.54e-05
CCT7	0.262339	7.19e-06	1.92e-05
CCT8P1	0.545566	3.06e-05	7.39e-05
CD177	-1.5417	8.1e-05	0.000183645
CD19	-0.623081	0.0155442	0.0243042
CD274	-0.763863	1.79e-10	9.11e-10
CD320	0.72048	8.04e-10	3.74e-09
CD44	-0.419619	0.00262425	0.00467695
CD55	-0.890093	1.43e-12	9.62e-12
CD59	-0.619438	1.71e-16	1.92e-15
CD84	-0.418073	0.00903262	0.0147382
CD99P1	0.164869	0.0245912	0.0369872
CDADC1	-0.399692	1.07e-12	7.33e-12
CDC20P1	-1.38843	2.01e-20	3.82e-19
CDC25C	1.80333	1.3e-18	1.94e-17
CDC37L1	-0.304714	1.32e-08	5.24e-08
CDC37L1-AS1	0.382012	0.00980034	0.0159021
CDC42	-0.16664	4.63e-05	0.000108581
CDC42EP4	-0.915153	5.55e-28	2.98e-26
CDC42SE1	0.211923	0.000420016	0.000855823
CDCA7	-0.63374	4.88e-05	0.0001142
CDCA8	1.10653	3.23e-18	4.56e-17
CDCP1	-0.594808	1.63e-06	4.78e-06
CDIP1	-0.810284	1.44e-15	1.44e-14
CDK16	0.293319	1.86e-10	9.46e-10
CDK17	0.255061	0.00342493	0.00599094
CDK3	0.847418	3.33e-07	1.09e-06
CDK4	0.213028	0.00022076	0.0004702
CDK5R1	1.03254	9.66e-16	9.84e-15
CDK8	-0.219846	8.26e-06	2.19e-05
CDK9	0.119667	0.0237325	0.0357978
CDKAL1	-0.250491	1.65e-11	9.64e-11
CDKN1C	-0.914011	2.22e-18	3.21e-17
CDKN2AIP	-0.474908	6.4e-25	2.29e-23
CDKN3	1.22038	5.41e-13	3.85e-12
CDNF	-0.181591	0.0215607	0.0327985
CDO1	-1.25707	2.87e-08	1.09e-07
CDR2L	0.52924	4.46e-07	1.43e-06
CDRT4	0.436668	0.00155688	0.00288025
CDYL2	0.410501	0.000144713	0.000316643
CEACAM1	-0.470425	0.00622492	0.0104228
CEACAM19	0.755357	4.31e-08	1.6e-07
CEACAM5	0.833684	0.032388	0.0476371
CEACAM6	-1.09283	2.91e-05	7.05e-05
CEBPA	0.291184	0.00141089	0.00263077
CEBPA-AS1	0.621089	1.51e-07	5.18e-07
CEBPB-AS1	-0.459668	1.52e-08	5.99e-08
CEL	-1.65184	2.11e-18	3.06e-17
CELF1	0.16826	0.000101461	0.000226772
CELF5	1.0998	1.15e-05	2.97e-05
CEND1	-1.5741	9.7e-21	1.94e-19
CENPA	2.0421	7.21e-19	1.1e-17
CENPBD1	-0.201787	0.012608	0.0200536
CENPBD1P1	0.0828115	0.0329146	0.0483538
CENPK	0.35703	0.0103536	0.016713
CENPM	1.6333	9.95e-18	1.33e-16
CENPN	1.24914	6.69e-11	3.62e-10
CENPO	0.724942	7.71e-20	1.36e-18
CENPQ	-0.362683	1.58e-10	8.06e-10
CENPU	0.950956	4.23e-10	2.04e-09
CENPX	0.897797	5.24e-15	4.89e-14
CEP131	0.538823	2.92e-10	1.44e-09
CEP19	-0.495262	2.36e-09	1.04e-08
CEP55	1.30934	6.14e-12	3.81e-11
CEP68	-0.704734	8.29e-24	2.47e-22
CEP83	0.625563	3.16e-16	3.44e-15
CEP95	0.179186	0.0121982	0.0194386
CEPT1	-0.189689	0.00374419	0.00651107
CERNA1	-0.876846	7.21e-16	7.5e-15
CERS4	0.987526	1.86e-24	6.24e-23
CFAP157	0.714817	2.99e-11	1.69e-10
CFAP221	-1.53815	2.77e-18	3.95e-17
CFAP44	0.550241	2.15e-06	6.2e-06
CFAP58	-0.264049	0.0161468	0.0251417
CFAP65	1.89497	1.08e-20	2.15e-19
CFC1	-0.980186	0.000195203	0.000419156
CFD	-1.02191	3.67e-08	1.37e-07
CFI	-0.366722	0.00525185	0.00891007
CFL1P1	-0.298493	0.0249075	0.0374262
CFL2	-1.33018	2.91e-29	1.92e-27
CGREF1	2.242	1.32e-27	6.62e-26
CGRRF1	-0.211881	1.52e-05	3.86e-05
CH17-340M24.3	0.287768	0.00864776	0.0141541
CH25H	-0.765034	0.000149094	0.000325611
CHAC2	-0.255162	0.0154726	0.0242044
CHCHD1	0.443564	3.49e-07	1.14e-06
CHCHD2P6	-0.279223	0.00101484	0.00193757
CHIC1	-0.448368	2.63e-16	2.88e-15
CHKA	0.235786	0.0072032	0.0119339
CHKB-AS1	0.505737	1.82e-05	4.56e-05
CHKB-CPT1B	0.884308	3.61e-07	1.18e-06
CHML	0.487324	1.22e-06	3.65e-06
CHMP1B	-0.503823	3.94e-18	5.49e-17
CHMP2A	0.181054	0.0257485	0.0385862
CHMP2B	-0.248252	0.000110237	0.000245107
CHMP3	-0.33519	1.82e-13	1.38e-12
CHMP4BP1	0.828221	6.33e-06	1.7e-05
CHMP4C	0.785045	4.39e-12	2.78e-11
CHMP7	-0.274247	3.23e-07	1.06e-06
CHN1	-0.832396	3.16e-14	2.67e-13
CHN2	0.686504	0.000108867	0.000242214
CHODL	-0.642927	0.00313483	0.0055207
CHPT1	-0.306652	0.000120315	0.000266294
CHRNA5	0.973045	3.2e-07	1.05e-06
CHST10	0.403059	1.9e-08	7.39e-08
CHURC1	-0.474891	2.41e-13	1.8e-12
CIDEB	-0.997633	1.85e-21	4.04e-20
CIDECP	-0.19287	0.00257519	0.00459752
CIRBP-AS1	1.14972	7.04e-20	1.25e-18
CISD1	-0.153936	0.00620547	0.0103949
CISD2	0.122014	0.020269	0.0309716
CISD3	0.378363	9.99e-05	0.000223466
CISH	-0.667179	3.18e-11	1.79e-10
CITED1	-1.12924	1.31e-07	4.53e-07
CITED4	-0.77293	2.9e-10	1.43e-09
CIZ1	0.130959	0.00221314	0.00399449
CKB	-0.300228	0.0314859	0.046438
CKMT1A	0.845614	0.000433625	0.000880243
CKMT2-AS1	-0.15164	0.0102666	0.0165857
CKS1B	-0.312895	1.83e-06	5.31e-06
CKS2	0.490589	8.85e-05	0.000199514
CLCF1	0.784289	1.89e-08	7.35e-08
CLDN1	-0.907821	4.61e-06	1.27e-05
CLDN11	-1.07157	9.67e-16	9.85e-15
CLDN3	1.27496	2.57e-18	3.68e-17
CLDN4	0.373658	0.00278289	0.00493677
CLDN5	-0.495216	0.00121877	0.00229599
CLDN7	0.640542	0.000234363	0.000497218
CLDN8	1.04014	4.8e-08	1.77e-07
CLEC2B	-0.5658	2.68e-06	7.59e-06
CLEC3B	-1.1163	5.24e-14	4.27e-13
CLEC4E	-0.426578	0.0318859	0.0469887
CLIC1	0.288959	1.27e-05	3.26e-05
CLIC3	-1.1502	5.99e-14	4.85e-13
CLIC4	-1.02545	1.2e-18	1.8e-17
CLIC5	-0.374157	0.0136633	0.0215811
CLIP3	-1.39943	3.61e-24	1.15e-22
CLN6	0.464429	2.9e-10	1.43e-09
CLPX	0.143783	0.00153602	0.00284522
CLU	-2.03327	4.46e-25	1.62e-23
CLUAP1	-0.339189	1.7e-13	1.29e-12
CMC2	0.355143	3.71e-05	8.82e-05
CMPK1	0.516773	8.01e-14	6.37e-13
CMSS1	0.264674	9.71e-06	2.54e-05
CMTM4	0.733114	9.98e-10	4.58e-09
CMTM7	-0.488453	3.72e-06	1.04e-05
CNEP1R1	-0.175941	0.000674723	0.00132854
CNIH1	-0.188968	8.21e-05	0.000185854
CNIH3	-0.275693	0.000720548	0.00141258
CNIH4	-0.140364	0.00709953	0.0117801
CNKSR2	0.543406	0.00557695	0.00941913
CNN2	-0.90494	1.92e-14	1.67e-13
CNN3	-0.461167	4.43e-05	0.000104054
CNNM1	0.331798	0.0257567	0.0385952
CNOT11	0.271544	3.96e-10	1.92e-09
CNOT8	-0.109908	0.0236471	0.0356924
CNOT9	0.118087	0.00356969	0.00622702
CNP	0.263069	4.93e-06	1.35e-05
CNTD1	0.618031	1.27e-05	3.26e-05
CNTD2	0.55143	0.0207646	0.0316842
CNTFR	-2.03933	4.16e-33	4.98e-31
CNTN2	-1.08776	4.88e-09	2.06e-08
CNTNAP3B	-0.941597	9.13e-08	3.23e-07
COA4	0.478795	6.89e-14	5.53e-13
[truncated: 3,611 more rows]
