# Supplementary material for: Integrating germline and somatic variation information using genomic data for the discovery of biomarkers in prostate cancer
Source: BMC Cancer. 2019 Mar 14;19:229. doi: 10.1186/s12885-019-5440-8 (PMC6417124; doi:10.1186/s12885-019-5440-8)
Supplement: Supplementary file 5 — Table S5. Comprehensive list of genes containing both germline and somatic mutation, chromosome position, SNP-ID (rs-ID), both germline and somatic mutation frequencies, GWAS and expression p-values and FDR. (XLSX 22 kb) [file 12885_2019_5440_MOESM5_ESM.xlsx]

## Sheet: common_genes_with_mutation_info
Table S5. Comprehensive list of genes containing both germline and somatics mutations, chromosome position, SNP-ID(rs-ID), both germline and somatic mutation frequencies, GWAS and expression p-values and FDR.
Genes	Region	SNP ID	GWAS_p-value	EX P-VALUE	FDR	GWAS Freq	Somatic Freq
LRP1B	2q21.2	rs10210358	2e-06	5.57e-26	2.3e-24	1	29
PKHD1	6p21.2-p12	rs10498792	3e-06	0.00489521	0.00836197	1	11
TMPRSS2	21q22.3	rs1041449	3e-08	7.18e-06	1.92e-05	1	9
DNAH5	5p15.2 x 19q13.2	rs4463179 x rs887391	2e-06	5.1e-18	7.01e-17	1	8
MYO6	6q14.1	rs9443189	4e-08	1.83e-08	7.13e-08	1	7
ATF7IP	12p13.1	rs3213764	2e-09	9.8e-06	2.56e-05	1	7
TBX3	12q24.21	rs11067228	1e-14	0.00248511	0.00444834	1	7
NKX3-1	8p21.2	rs13272392	4e-34	2.12e-22	5.29e-21	4	6
KLK3	19q13.41	rs2739472; rs6070; rs11665748; rs17632542; rs266849; rs266868; rs61752561	9e-186	1.12e-17	1.48e-16	15	6
BCL11A	2p16.1	rs2556375	6e-19	8.61e-16	8.83e-15	1	6
GLI2	2q14	rs11122834	5e-06	2.11e-10	1.06e-09	1	6
ZNF827	4q31.22	rs56935123	4e-09	9.84e-05	0.00022022	2	6
LMTK2	7q22.1	rs6465657	0.007	0.00250985	0.00448956	1	6
EHBP1	2p15	rs2430386	9e-12	0.0167949	0.0260738	6	6
HOXB13	8q24.21	rs188140481	6e-34	1.57e-28	9.23e-27	2	5
KLK15	19q13.4	rs2659056	2.7x10-4	3.04e-15	2.92e-14	3	5
PPFIBP2	11p15.4	rs12791447	4e-08	2.55e-11	1.46e-10	1	5
MN1	22q12.1 x 8q24.21	rs6005451	4e-06	2.29e-07	7.68e-07	1	5
NOTCH4	6p21.3	rs3096702	4.78x10-9	1.7e-06	4.96e-06	1	5
FREM1	9p22.3	rs1552895	0.002	1.08e-05	2.82e-05	1	5
TNC	9q33.1 x 3q21.3	rs7847271	4e-06	1.1e-05	2.85e-05	1	5
UPF2	10p14 x 19q13.2	rs10795917 x rs8102476	7e-07	1.12e-05	2.9e-05	1	5
IL16	15q26.3	rs7175701	9.8x10-8	0.0052309	0.00887943	1	5
DDHD1	14q22.1	rs8008270	2e-14	0.0230656	0.0348804	1	5
PDLIM5	4q22	rs17021918	4.2x10-15	2.67e-23	7.52e-22	2	4
POU5F1B	8q24.21	rs16901979	1e-16	4.98e-19	7.86e-18	2	4
BMP5	6p12.1	rs3734444	<0.04	9.2e-14	7.25e-13	1	4
TTC7A	2p16.3	rs10194115	5e-07	5.84e-10	2.77e-09	1	4
EBF2	8p21.2	rs11135910	8e-11	9.81e-10	4.5e-09	1	4
EEFSEC	3q21.3	rs4857841	6.79x10-6	1.09e-08	4.37e-08	2	4
KIAA1211	4q12	rs629242	7.25x10-7	4.39e-08	1.62e-07	1	4
KCNQ1	11p15.5	rs231362	0.01	1.49e-07	5.11e-07	1	4
TLR4	9q33.1	rs6478343	2e-08	7.99e-05	0.000181321	1	4
NCOA4	10q11.2	rs10761581	2.0x10-3	0.00385698	0.00668954	5	4
TNS3	7p12.3	rs56232506	9e-09	0.00919248	0.0149858	1	4
STAT3	17q21	rs744166	0.03	0.0199145	0.0304881	1	4
EPHA10	1p34.3 x 17q12	rs731174 x rs4430796	5e-06	1.04e-34	1.61e-32	1	3
FGFR2	10q26.12	rs10886902	2e-53	3.68e-25	1.36e-23	2	3
RNASEL	1q25	rs486907	0.004	1.36e-24	4.65e-23	3	3
NLGN3	Xq13.1	rs4844289	1e-09	1.44e-24	4.91e-23	1	3
FAM124A	13q14.3	rs10492519	5.6x10-6	6.2e-24	1.88e-22	1	3
MLPH	2q37.2	rs2292884	4e-08	1.06e-20	2.11e-19	1	3
FAM111A	11q12.1	rs1938781	1.10x10-10	1.75e-19	2.94e-18	1	3
RAD51B	14q23-q24.2	rs7141529	2.77x10-10	3.57e-12	2.28e-11	1	3
ZNF652	17q21.32	rs7210100	3.4x10-13	2.05e-11	1.18e-10	1	3
ADAM15	1q21.3	rs1218582	2e-08	2.34e-11	1.34e-10	1	3
TRIM31	6p22.1	rs115457135	1e-07	1.05e-08	4.22e-08	1	3
ABLIM1	10q25.3	rs10885582	4e-06	6.25e-08	2.26e-07	1	3
GALNTL6	4q34.1	rs494770	0.01	1.04e-07	3.65e-07	1	3
TBX5	12q24.1	rs1270884	6.75x10-11	8.52e-07	2.61e-06	2	3
PTGFRN	1p13.1	rs2806864	6e-07	1.32e-06	3.91e-06	1	3
HAPLN1	5q14.3	rs4466137	3e-06	1.97e-05	4.9e-05	1	3
WWOX	16q23.3-q24.1	rs11150069	9.43x10-6	3.09e-05	7.46e-05	1	3
EVC	4p16.2 x 19q13.2	rs735172 x rs887391	2e-06	0.00014498	0.000317189	1	3
CNNM2	10q24.32	rs3850699	5e-10	0.00115318	0.00218051	1	3
VGLL3	3p12.1 x 4q22.3	rs9757252 x rs17021918	5e-06	0.0044374	0.00762944	1	3
IL1RAPL1	Xp22.1-p21.3	rs225061	9.71x10-4	0.00599102	0.0100558	1	3
TET2	4q24	rs7679673	1.19x10-2	0.00979288	0.0158914	1	3
VDR	12q12-q14	rs7975128	0.02	0.0102833	0.0166111	2	3
FBXO34	14q22.1	rs8015211	1.64x10-5	0.0117989	0.0188577	1	3
FERMT2	14q22.1	rs8008270	1.78x10-14	1.98e-26	8.69e-25	1	2
PIK3R1	5q13.1	rs706711	0.01	3.87e-23	1.07e-21	2	2
ADCY5	3q21.1	rs11708067	0.03	1.07e-20	2.12e-19	1	2
C9orf3	9q22	rs3802458	4e-06	1.07e-20	2.12e-19	1	2
JAK2	9p24	rs10429491	0.002	2.87e-18	4.09e-17	1	2
SLC25A37	8p21.2	rs4614003	1e-15	2.31e-17	2.93e-16	2	2
KLF5	13q22.1	rs9600079	1e-06	7.56e-15	6.94e-14	1	2
AMIGO2	12q13.11 x 22q13.2	rs2711721	2e-06	1.08e-13	8.43e-13	1	2
FOXP4	6p21.1	rs1983891	7.6x10-8	2.6e-13	1.93e-12	1	2
BMPR1A	10q22.3	rs11597689	0.03	3.57e-13	2.59e-12	1	2
PRDM15	21q22.3	rs6586243	7.79x10-6	4.09e-12	2.6e-11	1	2
NGFR	17q21.32	rs11650494	2e-09	6.87e-12	4.23e-11	1	2
FAM111B	11q12.1	rs1938781	1.10x10-10	1.08e-11	6.47e-11	1	2
IGF2	11p15.5	rs7127900	3.06x10-1	1.24e-11	7.36e-11	1	2
RXRA	9q34	rs3118536	0.02	1.21e-10	6.26e-10	1	2
MYC	8q24.21	rs10505477	7e-21	7.25e-10	3.39e-09	8	2
CDKN2B	9p21.3	rs17694493	1e-06	1.47e-08	5.8e-08	1	2
NAALADL2	3q26.31	rs78943174	4e-08	9.47e-08	3.34e-07	1	2
KCNN3	1q21.3	rs1218582	1.95x10-8	9.7e-08	3.42e-07	1	2
TCF7L2	10q25.3	rs7903146	0.009	7.05e-07	2.19e-06	1	2
HSD17B3	9q22	rs2253502	0.004	1.82e-05	4.55e-05	3	2
TTLL1	22q13.1	rs5759167	3.01x10-3	0.000175376	0.000379235	1	2
IKZF2	2q13.1	rs7569918	8.85x10-4	0.000295163	0.000616346	1	2
MDM4	1q32	rs4245739	2.01x10-11	0.00335747	0.00588466	1	2
PARK7	1p36.23	rs6703670	9.09x10-4	0.00710651	0.0117907	1	2
SERPINA3	14q32.13	rs8023057	2e-15	0.010238	0.0165424	1	2
RFX6	6q22.31	rs339331	2e-12	0.0152587	0.0238902	2	2
SHROOM2	Xp22.2	rs2405942	2.37x10-10	0.0177856	0.0274891	1	2
CTDSPL	3p21.3	rs9311171	2e-06	0.0297713	0.0441265	1	2
WDR11	10q26.13	rs10749415	9e-25	0.032303	0.0475463	2	2
JAZF1	7p15.2-p15.1	rs1080784	2.96x10-10	9.2e-30	6.55e-28	7	1
FGF10	5p13-p12	rs2121875	4.0x10-8	5.4e-24	1.67e-22	1	1
KLK2	19q13.33	rs1354774	6e-20	1.78e-23	5.15e-22	5	1
PHF19	9q33.2	rs59482735	4e-09	2.52e-21	5.4e-20	1	1
PDGFC	4q32.1	rs10023685	2e-09	4.8e-20	8.68e-19	1	1
BAIAP2L1	7q21.3 x 10q26.13	rs9649213	1e-06	1.19e-19	2.05e-18	1	1
CHST9	18q12.1	rs6983561	0.003	3.88e-19	6.19e-18	1	1
RUVBL1	3q21	rs7641133	1.0x10-4	8.3e-18	1.12e-16	1	1
SIX1	14q23.1	rs7153648	2e-09	4.15e-15	3.93e-14	1	1
FTO	16q12.2	rs9939609	0.04	4.74e-14	3.89e-13	1	1
EIF2S3	Xp22.11	rs6627995	1e-13	1.09e-11	6.53e-11	1	1
SLC45A3	1q32.1	rs12409639	2.36x10-19	1.12e-11	6.71e-11	4	1
CDKN2A	9p21	rs10811661	0.04	1.59e-11	9.34e-11	1	1
FYCO1	3p21.3	rs1545985	6.61x10-6	1.12e-10	5.85e-10	2	1
IRX4	5p15.33	rs12653946	3.9x10-18	5.85e-09	2.44e-08	1	1
ITGA6	2q31.1	rs126212278	0.001	6.44e-08	2.33e-07	2	1
SLC19A2	1q23.3	rs3765227	1.26x10-4	9.98e-08	3.51e-07	2	1
NUCKS1	1q32.1	rs823123	5e-13	1.58e-07	5.4e-07	1	1
RRAGB	Xp11.21	rs10855058	1e-08	1.69e-07	5.76e-07	1	1
NOL10	2p25.1	rs9287719	3e-08	2.98e-06	8.42e-06	1	1
MAML3	4q28	rs736349	0.002	5.59e-06	1.52e-05	1	1
CHEK2	22q12.1	rs78554043	8e-10	7.28e-06	1.94e-05	1	1
NR2F2	15q26.2 x 8q24.21	rs11637980 x rs1447295	2e-06	7.74e-06	2.06e-05	1	1
NEDD9	6p24.2	rs4713266	3e-09	8.8e-06	2.32e-05	1	1
RACGAP1	12q13	rs615382	0.009	3.94e-05	9.34e-05	1	1
EHF	11p13	rs4378355	2e-10	5.06e-05	0.000118295	1	1
ERG	21q22.3	rs2836370	0.01	8e-05	0.000181357	1	1
RASA1	5q14.3	rs35148638	6.49x10-9	0.000153995	0.000335598	1	1
SLC22A3	6q25.3	rs4646284	3.2x10-52	0.000155758	0.000339361	4	1
NSMCE2	NSMCE2	rs7008482	0.04	0.00120373	0.00226975	1	1
TNFSF10	3q26	rs3774315	0.002	0.00150674	0.00279647	1	1
PARG	10q11.22	rs10993994	1e-15	0.00272105	0.00483871	1	1
VEGFA	6p21.1	rs6920449	6e-12	0.00812632	0.0133445	1	1
ESR2	14q23.2	rs58262369	6e-10	0.0141564	0.022297	1	1
HERC2	15q13	rs6497287	0.004	NA	NA	1	14
SALL3	18q23	rs7241993	2e-09	NA	NA	2	7
CCDC88C	14q32.12	rs17127296	9.00x10-5	NA	NA	1	5
NOTCH2	1p13-p11	rs10923931	0.008	NA	NA	1	5
ADAMTS12	q35	rs2548035	5.11x10-5	NA	NA	1	5
XYLT1	16p12	rs12918539	7.38x104	NA	NA	1	5
PHLPP2	16q22.2	rs12051443	3e-08	NA	NA	1	5
FARP2	2q37.3	rs3771570	5.22x10-9	NA	NA	1	4
SLC41A1	1q32.1	rs6679073	4e-15	NA	NA	2	4
TNRC6B	22q13.1 x 11p15.5	rs12628051	3e-06	NA	NA	1	4
GGCX	2p11.2	rs10187424	3e-15	NA	NA	2	4
CCHCR1	6p21.3	rs130067	3.2x10-8	NA	NA	1	4
BRCA1	17q21.31	rs1799950	0.01	NA	NA	1	3
THADA	2p21	rs1465618	1.6x10-8	NA	NA	1	3
AR	Xq12	rs5919432	1e-08	NA	NA	1	3
CDH13	16q23.3	rs4782780	1.1x10-6	NA	NA	2	3
TRIM8	10q24.3	rs3850699	4.87x10-10	NA	NA	1	3
ELAC2	17p11.2	rs11545302	1.0x10-5	NA	NA	2	2
OTUD7A	15q13.1	rs16956801	7.65x10-5	NA	NA	1	2
CD180	5q13.1 x 3p12.1	rs7717572	3e-06	NA	NA	1	2
LRRN2	1q32.1	rs4245739	2e-11	NA	NA	1	2
ARMC4	10p12.1	rs2492906	1e-08	NA	NA	1	2
INHBA	7p14.1 x 8q24.21	rs7789197 x rs1447295	3e-06	NA	NA	1	2
SOX9	17q24.3	rs4793529	2e-13	NA	NA	1	2
TXLNG	Xp22.2	rs5969745	3e-13	NA	NA	1	2
HNF1B	17q12	rs8064454	8e-29	NA	NA	14	2
GOLPH3L	1q21.3	rs17599629	6e-11	NA	NA	1	2
TMTC2	12q21.31 x 8q24.21	rs12317459	4e-06	NA	NA	1	2
CPNE3	8q21	rs4961199	0.01	NA	NA	1	2
KLF4	9q31.2	rs817826	5e-14	NA	NA	1	1
TIMM23	10q11.22	rs10763567	6e-10	NA	NA	1	1
ADNP	20q13.13	rs12480328	5e-11	NA	NA	1	1
ZNF280B	22q11.22 x 4q24	rs5751168 x rs7679673	4e-06	NA	NA	1	1
PHF20L1	8q24.22	rs2472537	2.12x10-4	NA	NA	1	1
FCHSD1	5q31.3	rs251177	0.0002	NA	NA	1	1
POLR2E	19p13.3	rs3787016	7.22x10-7	NA	NA	1	1
PRKCI	3q26.2	rs71277158	8e-14	NA	NA	3	1
PRKAG2	7q35-q36	rs11763144	0.008	NA	NA	1	1
AKR1C3	10p15-p14	rs4881400	0.03	NA	NA	1	1
DERL1	8q24.13	rs13259131	5.25x10-5	NA	NA	1	1
SIDT1	3q13.31	rs7611694	3.80x10-13	NA	NA	1	1
IRS2	13q34	rs75823044	6e-12	NA	NA	2	1
KLK13	19q13.33	rs2736433	0.05	NA	NA	1	1
ZGPAT	20q13.3	rs6062509	3.57x10-16	NA	NA	1	1
